# Supplementary material for: Identification of Novel Native Autoantigens in Rheumatoid Arthritis
Source: Biomedicines. 2020 May 29;8(6):141. doi: 10.3390/biomedicines8060141 (PMC7345460; doi:10.3390/biomedicines8060141)
Supplement: Supplementary file 1 [file biomedicines-08-00141-s001.zip]

Archive with 2 entries (2 files):
- biomedicines-817876-supl.pdf
- Table S1.xlsx
