# Supplementary material for: Identification of Novel Native Autoantigens in Rheumatoid Arthritis
Source: Biomedicines. 2020 May 29;8(6):141. doi: 10.3390/biomedicines8060141 (PMC7345460; doi:10.3390/biomedicines8060141)
Supplement: Supplementary file 1 [file biomedicines-08-00141-s001.zip › Table S1.xlsx]

## Sheet: Raw data
Block	Row	Column	ID	Name	Healthy RFU		Block	Row	Column	ID	Name	Seropositive RFU		Block	Row	Column	ID	Name	Seronegative RFU
Block15	37	1	PLTE_O10	A1BG	427		Block15	37	1	PLTE_O10	A1BG	821		Block15	37	1	PLTE_O10	A1BG	1185
Block15	160	1	PLTE_O10	A1BG	400		Block15	78	1	PLTE_O10	A1BG	1272		Block15	78	1	PLTE_O10	A1BG	1162
Block15	78	1	PLTE_O10	A1BG	338		Block15	119	1	PLTE_O10	A1BG	858.5		Block15	119	1	PLTE_O10	A1BG	1075.5
Block15	119	1	PLTE_O10	A1BG	333		Block15	160	1	PLTE_O10	A1BG	738.5		Block15	160	1	PLTE_O10	A1BG	1018
Block12	54	1	PLTB_L10	AAK1	730		Block12	13	1	PLTB_L10	AAK1	943.5		Block12	13	1	PLTB_L10	AAK1	1582.5
Block12	136	1	PLTB_L10	AAK1	701		Block12	54	1	PLTB_L10	AAK1	1093.5		Block12	54	1	PLTB_L10	AAK1	1349
Block12	95	1	PLTB_L10	AAK1	676		Block12	95	1	PLTB_L10	AAK1	1028		Block12	95	1	PLTB_L10	AAK1	1195
Block12	13	1	PLTB_L10	AAK1	647		Block12	136	1	PLTB_L10	AAK1	1128.5		Block12	136	1	PLTB_L10	AAK1	1457
Block13	143	1	PLTC_M07	AARS	420		Block13	20	1	PLTC_M07	AARS	588.5		Block13	20	1	PLTC_M07	AARS	1337
Block13	20	1	PLTC_M07	AARS	416		Block13	61	1	PLTC_M07	AARS	799		Block13	61	1	PLTC_M07	AARS	1277
Block13	61	1	PLTC_M07	AARS	344		Block13	102	1	PLTC_M07	AARS	832		Block13	102	1	PLTC_M07	AARS	1207.5
Block13	102	1	PLTC_M07	AARS	323.5		Block13	143	1	PLTC_M07	AARS	743.5		Block13	143	1	PLTC_M07	AARS	1369
Block9	147	3	PLTC_I21	ABCF1	362		Block9	24	3	PLTC_I21	ABCF1	510		Block9	24	3	PLTC_I21	ABCF1	852
Block9	24	3	PLTC_I21	ABCF1	342.5		Block9	65	3	PLTC_I21	ABCF1	494		Block9	65	3	PLTC_I21	ABCF1	684
Block9	65	3	PLTC_I21	ABCF1	333		Block9	106	3	PLTC_I21	ABCF1	456		Block9	106	3	PLTC_I21	ABCF1	768.5
Block9	106	3	PLTC_I21	ABCF1	306		Block9	147	3	PLTC_I21	ABCF1	387		Block9	147	3	PLTC_I21	ABCF1	802.5
Block7	60	1	PLTC_G04	ABCF3	1083		Block7	19	1	PLTC_G04	ABCF3	1331		Block7	19	1	PLTC_G04	ABCF3	2730
Block7	19	1	PLTC_G04	ABCF3	1011		Block7	60	1	PLTC_G04	ABCF3	1521.5		Block7	60	1	PLTC_G04	ABCF3	2645
Block7	142	1	PLTC_G04	ABCF3	949		Block7	101	1	PLTC_G04	ABCF3	1326.5		Block7	101	1	PLTC_G04	ABCF3	2471
Block7	101	1	PLTC_G04	ABCF3	821		Block7	142	1	PLTC_G04	ABCF3	1320		Block7	142	1	PLTC_G04	ABCF3	2563.5
Block14	85	2	PLTA_N05	ABI1	814		Block14	3	2	PLTA_N05	ABI1	962.5		Block14	3	2	PLTA_N05	ABI1	1208
Block14	44	2	PLTA_N05	ABI1	685.5		Block14	44	2	PLTA_N05	ABI1	1046.5		Block14	44	2	PLTA_N05	ABI1	1531
Block14	126	2	PLTA_N05	ABI1	615		Block14	85	2	PLTA_N05	ABI1	1062		Block14	85	2	PLTA_N05	ABI1	1526
Block14	3	2	PLTA_N05	ABI1	564		Block14	126	2	PLTA_N05	ABI1	957		Block14	126	2	PLTA_N05	ABI1	1658.5
Block2	111	3	PLTD_B12	ABL2	491		Block2	29	3	PLTD_B12	ABL2	843		Block2	29	3	PLTD_B12	ABL2	1085.5
Block2	152	3	PLTD_B12	ABL2	475		Block2	70	3	PLTD_B12	ABL2	844		Block2	70	3	PLTD_B12	ABL2	895.5
Block2	70	3	PLTD_B12	ABL2	437		Block2	111	3	PLTD_B12	ABL2	779		Block2	111	3	PLTD_B12	ABL2	1010
Block2	29	3	PLTD_B12	ABL2	418		Block2	152	3	PLTD_B12	ABL2	692		Block2	152	3	PLTD_B12	ABL2	1149.5
Block1	108	1	PLTD_A01	ABT1	501		Block1	26	1	PLTD_A01	ABT1	1652		Block1	26	1	PLTD_A01	ABT1	1215
Block1	149	1	PLTD_A01	ABT1	482		Block1	67	1	PLTD_A01	ABT1	1494		Block1	67	1	PLTD_A01	ABT1	1081
Block1	67	1	PLTD_A01	ABT1	430		Block1	108	1	PLTD_A01	ABT1	1561		Block1	108	1	PLTD_A01	ABT1	923
Block1	26	1	PLTD_A01	ABT1	413		Block1	149	1	PLTD_A01	ABT1	1545		Block1	149	1	PLTD_A01	ABT1	985.5
Block8	61	1	PLTC_H07	ACAT2	866.5		Block8	20	1	PLTC_H07	ACAT2	14614		Block8	20	1	PLTC_H07	ACAT2	4031
Block8	143	1	PLTC_H07	ACAT2	812		Block8	61	1	PLTC_H07	ACAT2	16726		Block8	61	1	PLTC_H07	ACAT2	4459
Block8	20	1	PLTC_H07	ACAT2	801		Block8	102	1	PLTC_H07	ACAT2	17202		Block8	102	1	PLTC_H07	ACAT2	3912
Block8	102	1	PLTC_H07	ACAT2	707		Block8	143	1	PLTC_H07	ACAT2	13733		Block8	143	1	PLTC_H07	ACAT2	3849.5
Block9	35	3	PLTE_I06	ACPP	515		Block9	35	3	PLTE_I06	ACPP	1695		Block9	35	3	PLTE_I06	ACPP	1755
Block9	117	3	PLTE_I06	ACPP	503		Block9	76	3	PLTE_I06	ACPP	1745		Block9	76	3	PLTE_I06	ACPP	1546.5
Block9	158	3	PLTE_I06	ACPP	477		Block9	117	3	PLTE_I06	ACPP	2039.5		Block9	117	3	PLTE_I06	ACPP	1606
Block9	76	3	PLTE_I06	ACPP	332		Block9	158	3	PLTE_I06	ACPP	1543		Block9	158	3	PLTE_I06	ACPP	1905.5
Block6	159	1	PLTE_F07	ACRBP	467		Block6	36	1	PLTE_F07	ACRBP	1828		Block6	36	1	PLTE_F07	ACRBP	1208
Block6	36	1	PLTE_F07	ACRBP	431		Block6	77	1	PLTE_F07	ACRBP	1628.5		Block6	77	1	PLTE_F07	ACRBP	1172
Block6	118	1	PLTE_F07	ACRBP	401		Block6	118	1	PLTE_F07	ACRBP	1653		Block6	118	1	PLTE_F07	ACRBP	1252
Block6	77	1	PLTE_F07	ACRBP	395		Block6	159	1	PLTE_F07	ACRBP	1584.5		Block6	159	1	PLTE_F07	ACRBP	1300
Block1	85	3	PLTA_A06	ACSL6	632		Block1	3	3	PLTA_A06	ACSL6	946.5		Block1	3	3	PLTA_A06	ACSL6	1307
Block1	126	3	PLTA_A06	ACSL6	625		Block1	44	3	PLTA_A06	ACSL6	862		Block1	44	3	PLTA_A06	ACSL6	1556.5
Block1	44	3	PLTA_A06	ACSL6	573		Block1	85	3	PLTA_A06	ACSL6	1162		Block1	85	3	PLTA_A06	ACSL6	1500.5
Block1	3	3	PLTA_A06	ACSL6	500		Block1	126	3	PLTA_A06	ACSL6	1051.5		Block1	126	3	PLTA_A06	ACSL6	1226
Block3	99	2	PLTB_C23	ACTA1	388		Block3	17	2	PLTB_C23	ACTA1	500		Block3	17	2	PLTB_C23	ACTA1	901
Block3	17	2	PLTB_C23	ACTA1	379		Block3	58	2	PLTB_C23	ACTA1	714		Block3	58	2	PLTB_C23	ACTA1	829.5
Block3	58	2	PLTB_C23	ACTA1	334		Block3	99	2	PLTB_C23	ACTA1	625		Block3	99	2	PLTB_C23	ACTA1	744.5
Block3	140	2	PLTB_C23	ACTA1	330		Block3	140	2	PLTB_C23	ACTA1	557		Block3	140	2	PLTB_C23	ACTA1	689
Block5	22	3	PLTC_E15	ACTB	600		Block5	22	3	PLTC_E15	ACTB	2725		Block5	22	3	PLTC_E15	ACTB	1983
Block5	145	3	PLTC_E15	ACTB	563		Block5	63	3	PLTC_E15	ACTB	3084		Block5	63	3	PLTC_E15	ACTB	2061
Block5	63	3	PLTC_E15	ACTB	517		Block5	104	3	PLTC_E15	ACTB	2804		Block5	104	3	PLTC_E15	ACTB	2091
Block5	104	3	PLTC_E15	ACTB	510		Block5	145	3	PLTC_E15	ACTB	2407		Block5	145	3	PLTC_E15	ACTB	1840
Block15	65	1	PLTC_O19	ACTL7B	596		Block15	24	1	PLTC_O19	ACTL7B	4154		Block15	24	1	PLTC_O19	ACTL7B	2701
Block15	24	1	PLTC_O19	ACTL7B	554		Block15	65	1	PLTC_O19	ACTL7B	4043		Block15	65	1	PLTC_O19	ACTL7B	2790
Block15	147	1	PLTC_O19	ACTL7B	516		Block15	106	1	PLTC_O19	ACTL7B	4136		Block15	106	1	PLTC_O19	ACTL7B	2434
Block15	106	1	PLTC_O19	ACTL7B	405		Block15	147	1	PLTC_O19	ACTL7B	3107		Block15	147	1	PLTC_O19	ACTL7B	2311.5
Block9	121	2	PLTE_I17	ACTL8	493		Block9	39	2	PLTE_I17	ACTL8	824		Block9	39	2	PLTE_I17	ACTL8	1251
Block9	162	2	PLTE_I17	ACTL8	484.5		Block9	80	2	PLTE_I17	ACTL8	750		Block9	80	2	PLTE_I17	ACTL8	851
Block9	39	2	PLTE_I17	ACTL8	405		Block9	121	2	PLTE_I17	ACTL8	739		Block9	121	2	PLTE_I17	ACTL8	1083
Block9	80	2	PLTE_I17	ACTL8	348		Block9	162	2	PLTE_I17	ACTL8	763		Block9	162	2	PLTE_I17	ACTL8	1360
Block14	139	2	PLTB_N20	ACTR2	452		Block14	16	2	PLTB_N20	ACTR2	858		Block14	16	2	PLTB_N20	ACTR2	1148.5
Block14	57	2	PLTB_N20	ACTR2	441		Block14	57	2	PLTB_N20	ACTR2	972		Block14	57	2	PLTB_N20	ACTR2	1165.5
Block14	98	2	PLTB_N20	ACTR2	413		Block14	98	2	PLTB_N20	ACTR2	968		Block14	98	2	PLTB_N20	ACTR2	1148
Block14	16	2	PLTB_N20	ACTR2	384.5		Block14	139	2	PLTB_N20	ACTR2	773		Block14	139	2	PLTB_N20	ACTR2	1299.5
Block6	16	2	PLTB_F20	ACVR1	429.5		Block6	16	2	PLTB_F20	ACVR1	816		Block6	16	2	PLTB_F20	ACVR1	1136
Block6	57	2	PLTB_F20	ACVR1	416		Block6	57	2	PLTB_F20	ACVR1	837		Block6	57	2	PLTB_F20	ACVR1	1149.5
Block6	139	2	PLTB_F20	ACVR1	405		Block6	98	2	PLTB_F20	ACVR1	757		Block6	98	2	PLTB_F20	ACVR1	1089
Block6	98	2	PLTB_F20	ACVR1	349		Block6	139	2	PLTB_F20	ACVR1	728		Block6	139	2	PLTB_F20	ACVR1	1175
Block2	93	1	PLTB_B04	ACVR1C	529.5		Block2	11	1	PLTB_B04	ACVR1C	754		Block2	11	1	PLTB_B04	ACVR1C	997
Block2	134	1	PLTB_B04	ACVR1C	500		Block2	52	1	PLTB_B04	ACVR1C	887.5		Block2	52	1	PLTB_B04	ACVR1C	1009
Block2	52	1	PLTB_B04	ACVR1C	440.5		Block2	93	1	PLTB_B04	ACVR1C	769		Block2	93	1	PLTB_B04	ACVR1C	1051
Block2	11	1	PLTB_B04	ACVR1C	330		Block2	134	1	PLTB_B04	ACVR1C	639		Block2	134	1	PLTB_B04	ACVR1C	987.5
Block3	20	3	PLTC_C09	ACVR2A	880		Block3	20	3	PLTC_C09	ACVR2A	1444		Block3	20	3	PLTC_C09	ACVR2A	1516
Block3	143	3	PLTC_C09	ACVR2A	782.5		Block3	61	3	PLTC_C09	ACVR2A	1635		Block3	61	3	PLTC_C09	ACVR2A	1757
Block3	102	3	PLTC_C09	ACVR2A	782		Block3	102	3	PLTC_C09	ACVR2A	1600		Block3	102	3	PLTC_C09	ACVR2A	1769
Block3	61	3	PLTC_C09	ACVR2A	780		Block3	143	3	PLTC_C09	ACVR2A	1296		Block3	143	3	PLTC_C09	ACVR2A	1696
Block5	162	2	PLTE_E17	ADAM2	539		Block5	39	2	PLTE_E17	ADAM2	756.5		Block5	39	2	PLTE_E17	ADAM2	995
Block5	121	2	PLTE_E17	ADAM2	380		Block5	80	2	PLTE_E17	ADAM2	650.5		Block5	80	2	PLTE_E17	ADAM2	945
Block5	80	2	PLTE_E17	ADAM2	377		Block5	121	2	PLTE_E17	ADAM2	678		Block5	121	2	PLTE_E17	ADAM2	888
Block5	39	2	PLTE_E17	ADAM2	318		Block5	162	2	PLTE_E17	ADAM2	709		Block5	162	2	PLTE_E17	ADAM2	1159
Block8	118	1	PLTE_H07	ADAM29	408		Block8	36	1	PLTE_H07	ADAM29	592		Block8	36	1	PLTE_H07	ADAM29	963
Block8	159	1	PLTE_H07	ADAM29	380.5		Block8	77	1	PLTE_H07	ADAM29	562		Block8	77	1	PLTE_H07	ADAM29	800
Block8	36	1	PLTE_H07	ADAM29	331		Block8	118	1	PLTE_H07	ADAM29	590		Block8	118	1	PLTE_H07	ADAM29	863
Block8	77	1	PLTE_H07	ADAM29	306		Block8	159	1	PLTE_H07	ADAM29	697		Block8	159	1	PLTE_H07	ADAM29	909
Block4	66	2	PLTC_D23	ADCK1	407		Block4	25	2	PLTC_D23	ADCK1	781.5		Block4	25	2	PLTC_D23	ADCK1	1006
Block4	25	2	PLTC_D23	ADCK1	400		Block4	66	2	PLTC_D23	ADCK1	761		Block4	66	2	PLTC_D23	ADCK1	857
Block4	148	2	PLTC_D23	ADCK1	396		Block4	107	2	PLTC_D23	ADCK1	772		Block4	107	2	PLTC_D23	ADCK1	884
Block4	107	2	PLTC_D23	ADCK1	385		Block4	148	2	PLTC_D23	ADCK1	608.5		Block4	148	2	PLTC_D23	ADCK1	816
Block15	99	1	PLTB_O22	ADCK4	425		Block15	17	1	PLTB_O22	ADCK4	835		Block15	17	1	PLTB_O22	ADCK4	1170
Block15	140	1	PLTB_O22	ADCK4	419		Block15	58	1	PLTB_O22	ADCK4	957		Block15	58	1	PLTB_O22	ADCK4	1198.5
Block15	17	1	PLTB_O22	ADCK4	362		Block15	99	1	PLTB_O22	ADCK4	922		Block15	99	1	PLTB_O22	ADCK4	1185
Block15	58	1	PLTB_O22	ADCK4	351		Block15	140	1	PLTB_O22	ADCK4	759		Block15	140	1	PLTB_O22	ADCK4	1249
Block3	94	3	PLTB_C09	ADD1	572		Block3	12	3	PLTB_C09	ADD1	2006		Block3	12	3	PLTB_C09	ADD1	1563
Block3	53	3	PLTB_C09	ADD1	501		Block3	53	3	PLTB_C09	ADD1	1484		Block3	53	3	PLTB_C09	ADD1	1473
Block3	135	3	PLTB_C09	ADD1	414		Block3	94	3	PLTB_C09	ADD1	1556		Block3	94	3	PLTB_C09	ADD1	1463
Block3	12	3	PLTB_C09	ADD1	396		Block3	135	3	PLTB_C09	ADD1	1765		Block3	135	3	PLTB_C09	ADD1	1318
Block8	136	3	PLTB_H12	ADRBK1	600		Block8	13	3	PLTB_H12	ADRBK1	736		Block8	13	3	PLTB_H12	ADRBK1	1495.5
Block8	13	3	PLTB_H12	ADRBK1	448.5		Block8	54	3	PLTB_H12	ADRBK1	1078		Block8	54	3	PLTB_H12	ADRBK1	1199
Block8	95	3	PLTB_H12	ADRBK1	436		Block8	95	3	PLTB_H12	ADRBK1	826		Block8	95	3	PLTB_H12	ADRBK1	1287.5
Block8	54	3	PLTB_H12	ADRBK1	410		Block8	136	3	PLTB_H12	ADRBK1	822.5		Block8	136	3	PLTB_H12	ADRBK1	1346
Block8	137	2	PLTB_H14	ADRBK2	509		Block8	14	2	PLTB_H14	ADRBK2	870.5		Block8	14	2	PLTB_H14	ADRBK2	1234
Block8	14	2	PLTB_H14	ADRBK2	433		Block8	55	2	PLTB_H14	ADRBK2	858		Block8	55	2	PLTB_H14	ADRBK2	1183
Block8	55	2	PLTB_H14	ADRBK2	408.5		Block8	96	2	PLTB_H14	ADRBK2	800.5		Block8	96	2	PLTB_H14	ADRBK2	1176.5
Block8	96	2	PLTB_H14	ADRBK2	406		Block8	137	2	PLTB_H14	ADRBK2	627		Block8	137	2	PLTB_H14	ADRBK2	1282
Block10	65	3	PLTC_J21	ADSL	579		Block10	24	3	PLTC_J21	ADSL	6144		Block10	24	3	PLTC_J21	ADSL	2769.5
Block10	147	3	PLTC_J21	ADSL	537		Block10	65	3	PLTC_J21	ADSL	7145		Block10	65	3	PLTC_J21	ADSL	2761
Block10	106	3	PLTC_J21	ADSL	490		Block10	106	3	PLTC_J21	ADSL	6409		Block10	106	3	PLTC_J21	ADSL	2355
Block10	24	3	PLTC_J21	ADSL	472		Block10	147	3	PLTC_J21	ADSL	5949		Block10	147	3	PLTC_J21	ADSL	2327.5
Block14	50	2	PLTA_N23	AFF4	1121		Block14	9	2	PLTA_N23	AFF4	3074		Block14	9	2	PLTA_N23	AFF4	2905
Block14	132	2	PLTA_N23	AFF4	1118		Block14	50	2	PLTA_N23	AFF4	3967.5		Block14	50	2	PLTA_N23	AFF4	3270.5
Block14	91	2	PLTA_N23	AFF4	1023		Block14	91	2	PLTA_N23	AFF4	3792		Block14	91	2	PLTA_N23	AFF4	3190
Block14	9	2	PLTA_N23	AFF4	943.5		Block14	132	2	PLTA_N23	AFF4	3786		Block14	132	2	PLTA_N23	AFF4	3747
Block8	21	3	PLTC_H12	AFP	473.5		Block8	21	3	PLTC_H12	AFP	2171.5		Block8	21	3	PLTC_H12	AFP	1663
Block8	144	3	PLTC_H12	AFP	429		Block8	62	3	PLTC_H12	AFP	2441		Block8	62	3	PLTC_H12	AFP	1569
Block8	103	3	PLTC_H12	AFP	393		Block8	103	3	PLTC_H12	AFP	2198		Block8	103	3	PLTC_H12	AFP	1513
Block8	62	3	PLTC_H12	AFP	385		Block8	144	3	PLTC_H12	AFP	2093		Block8	144	3	PLTC_H12	AFP	1473
Block10	161	3	PLTE_J15	AGR2	391		Block10	38	3	PLTE_J15	AGR2	607.5		Block10	38	3	PLTE_J15	AGR2	995.5
Block10	120	3	PLTE_J15	AGR2	357		Block10	79	3	PLTE_J15	AGR2	552		Block10	79	3	PLTE_J15	AGR2	880.5
Block10	38	3	PLTE_J15	AGR2	332		Block10	120	3	PLTE_J15	AGR2	465		Block10	120	3	PLTE_J15	AGR2	1032
Block10	79	3	PLTE_J15	AGR2	326		Block10	161	3	PLTE_J15	AGR2	587		Block10	161	3	PLTE_J15	AGR2	1075
Block14	151	3	PLTD_N09	AHSG	503		Block14	28	3	PLTD_N09	AHSG	1958		Block14	28	3	PLTD_N09	AHSG	1644
Block14	28	3	PLTD_N09	AHSG	446		Block14	69	3	PLTD_N09	AHSG	2076		Block14	69	3	PLTD_N09	AHSG	1573
Block14	69	3	PLTD_N09	AHSG	403		Block14	110	3	PLTD_N09	AHSG	2082		Block14	110	3	PLTD_N09	AHSG	1632
Block14	110	3	PLTD_N09	AHSG	317		Block14	151	3	PLTD_N09	AHSG	1568		Block14	151	3	PLTD_N09	AHSG	1664
Block11	28	3	PLTD_K09	AICDA	442		Block11	28	3	PLTD_K09	AICDA	1104.5		Block11	28	3	PLTD_K09	AICDA	1259
Block11	69	3	PLTD_K09	AICDA	414		Block11	69	3	PLTD_K09	AICDA	1011		Block11	69	3	PLTD_K09	AICDA	1127
Block11	151	3	PLTD_K09	AICDA	404		Block11	110	3	PLTD_K09	AICDA	947.5		Block11	110	3	PLTD_K09	AICDA	1197
Block11	110	3	PLTD_K09	AICDA	386		Block11	151	3	PLTD_K09	AICDA	953		Block11	151	3	PLTD_K09	AICDA	1402.5
Block2	152	2	PLTD_B11	AIF1	470		Block2	29	2	PLTD_B11	AIF1	690		Block2	29	2	PLTD_B11	AIF1	982
Block2	111	2	PLTD_B11	AIF1	421		Block2	70	2	PLTD_B11	AIF1	655		Block2	70	2	PLTD_B11	AIF1	807
Block2	29	2	PLTD_B11	AIF1	417		Block2	111	2	PLTD_B11	AIF1	730		Block2	111	2	PLTD_B11	AIF1	922.5
Block2	70	2	PLTD_B11	AIF1	408		Block2	152	2	PLTD_B11	AIF1	582		Block2	152	2	PLTD_B11	AIF1	999
Block16	109	3	PLTD_P06	AIFM1	460		Block16	27	3	PLTD_P06	AIFM1	993.5		Block16	27	3	PLTD_P06	AIFM1	1355
Block16	150	3	PLTD_P06	AIFM1	405		Block16	68	3	PLTD_P06	AIFM1	1169		Block16	68	3	PLTD_P06	AIFM1	1475
Block16	68	3	PLTD_P06	AIFM1	355		Block16	109	3	PLTD_P06	AIFM1	906		Block16	109	3	PLTD_P06	AIFM1	1554
Block16	27	3	PLTD_P06	AIFM1	278		Block16	150	3	PLTD_P06	AIFM1	773		Block16	150	3	PLTD_P06	AIFM1	1381
Block13	149	1	PLTD_M01	AIFM2	472		Block13	26	1	PLTD_M01	AIFM2	1958		Block13	26	1	PLTD_M01	AIFM2	1693
Block13	26	1	PLTD_M01	AIFM2	468		Block13	67	1	PLTD_M01	AIFM2	1948		Block13	67	1	PLTD_M01	AIFM2	1564
Block13	67	1	PLTD_M01	AIFM2	457.5		Block13	108	1	PLTD_M01	AIFM2	2051.5		Block13	108	1	PLTD_M01	AIFM2	1536.5
Block13	108	1	PLTD_M01	AIFM2	448		Block13	149	1	PLTD_M01	AIFM2	1819		Block13	149	1	PLTD_M01	AIFM2	1554
Block3	78	1	PLTE_C10	AIFM3	505		Block3	37	1	PLTE_C10	AIFM3	834		Block3	37	1	PLTE_C10	AIFM3	1222
Block3	37	1	PLTE_C10	AIFM3	489		Block3	78	1	PLTE_C10	AIFM3	775		Block3	78	1	PLTE_C10	AIFM3	1077
Block3	160	1	PLTE_C10	AIFM3	476.5		Block3	119	1	PLTE_C10	AIFM3	752.5		Block3	119	1	PLTE_C10	AIFM3	1036
Block3	119	1	PLTE_C10	AIFM3	440		Block3	160	1	PLTE_C10	AIFM3	773		Block3	160	1	PLTE_C10	AIFM3	1113
Block2	68	2	PLTD_B05	AIM2	478		Block2	27	2	PLTD_B05	AIM2	690		Block2	27	2	PLTD_B05	AIM2	934.5
Block2	109	2	PLTD_B05	AIM2	475		Block2	68	2	PLTD_B05	AIM2	689		Block2	68	2	PLTD_B05	AIM2	946
Block2	150	2	PLTD_B05	AIM2	467		Block2	109	2	PLTD_B05	AIM2	742		Block2	109	2	PLTD_B05	AIM2	933.5
Block2	27	2	PLTD_B05	AIM2	437		Block2	150	2	PLTD_B05	AIM2	622		Block2	150	2	PLTD_B05	AIM2	1096
Block3	29	3	PLTD_C12	AK1	401		Block3	29	3	PLTD_C12	AK1	645.5		Block3	29	3	PLTD_C12	AK1	888
Block3	70	3	PLTD_C12	AK1	401		Block3	70	3	PLTD_C12	AK1	681		Block3	70	3	PLTD_C12	AK1	877
Block3	111	3	PLTD_C12	AK1	400		Block3	111	3	PLTD_C12	AK1	656		Block3	111	3	PLTD_C12	AK1	832
Block3	152	3	PLTD_C12	AK1	398		Block3	152	3	PLTD_C12	AK1	592		Block3	152	3	PLTD_C12	AK1	1035.5
Block5	156	1	PLTD_E22	AK2	489		Block5	33	1	PLTD_E22	AK2	924		Block5	33	1	PLTD_E22	AK2	997
Block5	115	1	PLTD_E22	AK2	401.5		Block5	74	1	PLTD_E22	AK2	865.5		Block5	74	1	PLTD_E22	AK2	801
Block5	74	1	PLTD_E22	AK2	399		Block5	115	1	PLTD_E22	AK2	823		Block5	115	1	PLTD_E22	AK2	964
Block5	33	1	PLTD_E22	AK2	391		Block5	156	1	PLTD_E22	AK2	934		Block5	156	1	PLTD_E22	AK2	861
Block16	109	2	PLTD_P05	AK3	423		Block16	27	2	PLTD_P05	AK3	969		Block16	27	2	PLTD_P05	AK3	1123
Block16	68	2	PLTD_P05	AK3	417		Block16	68	2	PLTD_P05	AK3	1131		Block16	68	2	PLTD_P05	AK3	1228
Block16	27	2	PLTD_P05	AK3	301		Block16	109	2	PLTD_P05	AK3	1028		Block16	109	2	PLTD_P05	AK3	1284.5
Block16	150	2	PLTD_P05	AK3	201		Block16	150	2	PLTD_P05	AK3	544		Block16	150	2	PLTD_P05	AK3	1189
Block7	26	2	PLTD_G02	AK3L1	565		Block7	26	2	PLTD_G02	AK3L1	2375		Block7	26	2	PLTD_G02	AK3L1	1763
Block7	149	2	PLTD_G02	AK3L1	503.5		Block7	67	2	PLTD_G02	AK3L1	2207.5		Block7	67	2	PLTD_G02	AK3L1	1483
Block7	67	2	PLTD_G02	AK3L1	501.5		Block7	108	2	PLTD_G02	AK3L1	2353.5		Block7	108	2	PLTD_G02	AK3L1	1513
Block7	108	2	PLTD_G02	AK3L1	468.5		Block7	149	2	PLTD_G02	AK3L1	2035		Block7	149	2	PLTD_G02	AK3L1	1579
Block16	112	3	PLTD_P15	AK7	510		Block16	30	3	PLTD_P15	AK7	1265		Block16	30	3	PLTD_P15	AK7	1099
Block16	153	3	PLTD_P15	AK7	499		Block16	71	3	PLTD_P15	AK7	1469		Block16	71	3	PLTD_P15	AK7	1220
Block16	71	3	PLTD_P15	AK7	439		Block16	112	3	PLTD_P15	AK7	946		Block16	112	3	PLTD_P15	AK7	1335
Block16	30	3	PLTD_P15	AK7	292		Block16	153	3	PLTD_P15	AK7	904		Block16	153	3	PLTD_P15	AK7	1375
Block6	122	3	PLTE_F21	AKAP3	527		Block6	40	3	PLTE_F21	AKAP3	2514		Block6	40	3	PLTE_F21	AKAP3	1604
Block6	40	3	PLTE_F21	AKAP3	516		Block6	81	3	PLTE_F21	AKAP3	2212		Block6	81	3	PLTE_F21	AKAP3	1688.5
Block6	163	3	PLTE_F21	AKAP3	504		Block6	122	3	PLTE_F21	AKAP3	2220		Block6	122	3	PLTE_F21	AKAP3	1761.5
Block6	81	3	PLTE_F21	AKAP3	407		Block6	163	3	PLTE_F21	AKAP3	2320		Block6	163	3	PLTE_F21	AKAP3	1911
Block2	82	2	PLTE_B23	AKAP4	519		Block2	41	2	PLTE_B23	AKAP4	672.5		Block2	41	2	PLTE_B23	AKAP4	925
Block2	41	2	PLTE_B23	AKAP4	417		Block2	82	2	PLTE_B23	AKAP4	596		Block2	82	2	PLTE_B23	AKAP4	942.5
Block2	123	2	PLTE_B23	AKAP4	413		Block2	123	2	PLTE_B23	AKAP4	739.5		Block2	123	2	PLTE_B23	AKAP4	790
Block2	164	2	PLTE_B23	AKAP4	390		Block2	164	2	PLTE_B23	AKAP4	569		Block2	164	2	PLTE_B23	AKAP4	382
Block16	70	2	PLTD_P11	AKD2	412		Block16	29	2	PLTD_P11	AKD2	1421		Block16	29	2	PLTD_P11	AKD2	1197
Block16	111	2	PLTD_P11	AKD2	335		Block16	70	2	PLTD_P11	AKD2	1367		Block16	70	2	PLTD_P11	AKD2	1232
Block16	29	2	PLTD_P11	AKD2	290		Block16	111	2	PLTD_P11	AKD2	1088.5		Block16	111	2	PLTD_P11	AKD2	1265
Block16	152	2	PLTD_P11	AKD2	197		Block16	152	2	PLTD_P11	AKD2	892		Block16	152	2	PLTD_P11	AKD2	1033
Block7	9	2	PLTA_G23	AKT1	513		Block7	9	2	PLTA_G23	AKT1	896		Block7	9	2	PLTA_G23	AKT1	1232
Block7	132	2	PLTA_G23	AKT1	479		Block7	50	2	PLTA_G23	AKT1	1132		Block7	50	2	PLTA_G23	AKT1	1103
Block7	50	2	PLTA_G23	AKT1	423		Block7	91	2	PLTA_G23	AKT1	926		Block7	91	2	PLTA_G23	AKT1	1066
Block7	91	2	PLTA_G23	AKT1	394		Block7	132	2	PLTA_G23	AKT1	876		Block7	132	2	PLTA_G23	AKT1	1135
Block6	19	2	PLTC_F05	AKT2	606		Block6	19	2	PLTC_F05	AKT2	1068		Block6	19	2	PLTC_F05	AKT2	1672
Block6	142	2	PLTC_F05	AKT2	603		Block6	60	2	PLTC_F05	AKT2	1084		Block6	60	2	PLTC_F05	AKT2	1521
Block6	60	2	PLTC_F05	AKT2	518		Block6	101	2	PLTC_F05	AKT2	1078.5		Block6	101	2	PLTC_F05	AKT2	1565
Block6	101	2	PLTC_F05	AKT2	486		Block6	142	2	PLTC_F05	AKT2	1040.5		Block6	142	2	PLTC_F05	AKT2	1618
Block13	22	2	PLTC_M14	AKT3	431		Block13	22	2	PLTC_M14	AKT3	886		Block13	22	2	PLTC_M14	AKT3	1485
Block13	63	2	PLTC_M14	AKT3	427		Block13	63	2	PLTC_M14	AKT3	902		Block13	63	2	PLTC_M14	AKT3	1410
Block13	145	2	PLTC_M14	AKT3	413		Block13	104	2	PLTC_M14	AKT3	1056		Block13	104	2	PLTC_M14	AKT3	1362
Block13	104	2	PLTC_M14	AKT3	351		Block13	145	2	PLTC_M14	AKT3	782		Block13	145	2	PLTC_M14	AKT3	1459
Block16	141	1	PLTC_P01	ALDOA	1528		Block16	18	1	PLTC_P01	ALDOA	35420		Block16	18	1	PLTC_P01	ALDOA	11684
Block16	100	1	PLTC_P01	ALDOA	1467		Block16	59	1	PLTC_P01	ALDOA	40442		Block16	59	1	PLTC_P01	ALDOA	12824
Block16	59	1	PLTC_P01	ALDOA	1432		Block16	100	1	PLTC_P01	ALDOA	39725		Block16	100	1	PLTC_P01	ALDOA	12323.5
Block16	18	1	PLTC_P01	ALDOA	924		Block16	141	1	PLTC_P01	ALDOA	20398		Block16	141	1	PLTC_P01	ALDOA	8688
Block8	107	3	PLTC_H24	ALOX15	570		Block8	25	3	PLTC_H24	ALOX15	3106		Block8	25	3	PLTC_H24	ALOX15	2058
Block8	25	3	PLTC_H24	ALOX15	554.5		Block8	66	3	PLTC_H24	ALOX15	3017		Block8	66	3	PLTC_H24	ALOX15	1801.5
Block8	66	3	PLTC_H24	ALOX15	505		Block8	107	3	PLTC_H24	ALOX15	2973		Block8	107	3	PLTC_H24	ALOX15	1861
Block8	148	3	PLTC_H24	ALOX15	496		Block8	148	3	PLTC_H24	ALOX15	2422.5		Block8	148	3	PLTC_H24	ALOX15	2086
Block8	101	3	PLTC_H06	ALOX15B	752		Block8	19	3	PLTC_H06	ALOX15B	2390.5		Block8	19	3	PLTC_H06	ALOX15B	2475.5
Block8	142	3	PLTC_H06	ALOX15B	727		Block8	60	3	PLTC_H06	ALOX15B	2491.5		Block8	60	3	PLTC_H06	ALOX15B	2565
Block8	60	3	PLTC_H06	ALOX15B	631		Block8	101	3	PLTC_H06	ALOX15B	2660.5		Block8	101	3	PLTC_H06	ALOX15B	2372
Block8	19	3	PLTC_H06	ALOX15B	621		Block8	142	3	PLTC_H06	ALOX15B	2351.5		Block8	142	3	PLTC_H06	ALOX15B	2235
Block2	106	3	PLTC_B21	ALPK1	471.5		Block2	24	3	PLTC_B21	ALPK1	698		Block2	24	3	PLTC_B21	ALPK1	1073.5
Block2	65	3	PLTC_B21	ALPK1	421		Block2	65	3	PLTC_B21	ALPK1	642		Block2	65	3	PLTC_B21	ALPK1	1035.5
Block2	24	3	PLTC_B21	ALPK1	417		Block2	106	3	PLTC_B21	ALPK1	677		Block2	106	3	PLTC_B21	ALPK1	954
Block2	147	3	PLTC_B21	ALPK1	408.5		Block2	147	3	PLTC_B21	ALPK1	513		Block2	147	3	PLTC_B21	ALPK1	982.5
Block6	150	1	PLTD_F04	ALX1	495		Block6	27	1	PLTD_F04	ALX1	661		Block6	27	1	PLTD_F04	ALX1	1100
Block6	27	1	PLTD_F04	ALX1	426		Block6	68	1	PLTD_F04	ALX1	722		Block6	68	1	PLTD_F04	ALX1	966
Block6	68	1	PLTD_F04	ALX1	419		Block6	109	1	PLTD_F04	ALX1	799		Block6	109	1	PLTD_F04	ALX1	1090
Block6	109	1	PLTD_F04	ALX1	400		Block6	150	1	PLTD_F04	ALX1	675		Block6	150	1	PLTD_F04	ALX1	1108.5
Block7	47	2	PLTA_G14	AMD1	328		Block7	6	2	PLTA_G14	AMD1	450		Block7	6	2	PLTA_G14	AMD1	839
Block7	6	2	PLTA_G14	AMD1	324		Block7	47	2	PLTA_G14	AMD1	545		Block7	47	2	PLTA_G14	AMD1	784
Block7	88	2	PLTA_G14	AMD1	323		Block7	88	2	PLTA_G14	AMD1	532		Block7	88	2	PLTA_G14	AMD1	682
Block7	129	2	PLTA_G14	AMD1	317		Block7	129	2	PLTA_G14	AMD1	452		Block7	129	2	PLTA_G14	AMD1	770
Block7	20	1	PLTC_G07	AMOTL2	1005		Block7	20	1	PLTC_G07	AMOTL2	3775		Block7	20	1	PLTC_G07	AMOTL2	2203.5
Block7	61	1	PLTC_G07	AMOTL2	897		Block7	61	1	PLTC_G07	AMOTL2	4174		Block7	61	1	PLTC_G07	AMOTL2	1873.5
Block7	102	1	PLTC_G07	AMOTL2	761		Block7	102	1	PLTC_G07	AMOTL2	3737		Block7	102	1	PLTC_G07	AMOTL2	2010
Block7	143	1	PLTC_G07	AMOTL2	708		Block7	143	1	PLTC_G07	AMOTL2	2582		Block7	143	1	PLTC_G07	AMOTL2	1994
Block1	106	2	PLTC_A20	AMT	529		Block1	24	2	PLTC_A20	AMT	1323		Block1	24	2	PLTC_A20	AMT	1295
Block1	65	2	PLTC_A20	AMT	521		Block1	65	2	PLTC_A20	AMT	1360		Block1	65	2	PLTC_A20	AMT	1189
Block1	147	2	PLTC_A20	AMT	469		Block1	106	2	PLTC_A20	AMT	1367.5		Block1	106	2	PLTC_A20	AMT	1158.5
Block1	24	2	PLTC_A20	AMT	425		Block1	147	2	PLTC_A20	AMT	1233		Block1	147	2	PLTC_A20	AMT	1108.5
Block12	144	3	PLTC_L12	ANKRD13A	2380		Block12	21	3	PLTC_L12	ANKRD13A	6197		Block12	21	3	PLTC_L12	ANKRD13A	3881.5
Block12	103	3	PLTC_L12	ANKRD13A	1984		Block12	62	3	PLTC_L12	ANKRD13A	6792.5		Block12	62	3	PLTC_L12	ANKRD13A	3535.5
Block12	62	3	PLTC_L12	ANKRD13A	1772		Block12	103	3	PLTC_L12	ANKRD13A	6404		Block12	103	3	PLTC_L12	ANKRD13A	3488
Block12	21	3	PLTC_L12	ANKRD13A	1709		Block12	144	3	PLTC_L12	ANKRD13A	5484		Block12	144	3	PLTC_L12	ANKRD13A	3268
Block13	37	2	PLTE_M11	ANKRD45	435		Block13	37	2	PLTE_M11	ANKRD45	989		Block13	37	2	PLTE_M11	ANKRD45	1429
Block13	160	2	PLTE_M11	ANKRD45	401		Block13	78	2	PLTE_M11	ANKRD45	961		Block13	78	2	PLTE_M11	ANKRD45	1133
Block13	119	2	PLTE_M11	ANKRD45	397		Block13	119	2	PLTE_M11	ANKRD45	852		Block13	119	2	PLTE_M11	ANKRD45	1099
Block13	78	2	PLTE_M11	ANKRD45	330		Block13	160	2	PLTE_M11	ANKRD45	799		Block13	160	2	PLTE_M11	ANKRD45	1228
Block7	9	1	PLTA_G22	ANXA1	521		Block7	9	1	PLTA_G22	ANXA1	750		Block7	9	1	PLTA_G22	ANXA1	1393.5
Block7	91	1	PLTA_G22	ANXA1	508		Block7	50	1	PLTA_G22	ANXA1	885.5		Block7	50	1	PLTA_G22	ANXA1	1239.5
Block7	50	1	PLTA_G22	ANXA1	497		Block7	91	1	PLTA_G22	ANXA1	950.5		Block7	91	1	PLTA_G22	ANXA1	1153
Block7	132	1	PLTA_G22	ANXA1	492		Block7	132	1	PLTA_G22	ANXA1	781		Block7	132	1	PLTA_G22	ANXA1	1224
Block1	107	1	PLTC_A22	ANXA11	517		Block1	25	1	PLTC_A22	ANXA11	825		Block1	25	1	PLTC_A22	ANXA11	992
Block1	66	1	PLTC_A22	ANXA11	448		Block1	66	1	PLTC_A22	ANXA11	684.5		Block1	66	1	PLTC_A22	ANXA11	849
Block1	148	1	PLTC_A22	ANXA11	411		Block1	107	1	PLTC_A22	ANXA11	654		Block1	107	1	PLTC_A22	ANXA11	755
Block1	25	1	PLTC_A22	ANXA11	341		Block1	148	1	PLTC_A22	ANXA11	625		Block1	148	1	PLTC_A22	ANXA11	858
Block12	164	2	PLTE_L23	ANXA2	483		Block12	41	2	PLTE_L23	ANXA2	592		Block12	41	2	PLTE_L23	ANXA2	941
Block12	41	2	PLTE_L23	ANXA2	362		Block12	82	2	PLTE_L23	ANXA2	639		Block12	82	2	PLTE_L23	ANXA2	963
Block12	82	2	PLTE_L23	ANXA2	326		Block12	123	2	PLTE_L23	ANXA2	622		Block12	123	2	PLTE_L23	ANXA2	1069
Block12	123	2	PLTE_L23	ANXA2	323		Block12	164	2	PLTE_L23	ANXA2	1282.5		Block12	164	2	PLTE_L23	ANXA2	1434
Block12	66	2	PLTC_L23	AP2M1	495		Block12	25	2	PLTC_L23	AP2M1	1169		Block12	25	2	PLTC_L23	AP2M1	1336.5
Block12	148	2	PLTC_L23	AP2M1	495		Block12	66	2	PLTC_L23	AP2M1	1267		Block12	66	2	PLTC_L23	AP2M1	1468
Block12	25	2	PLTC_L23	AP2M1	467		Block12	107	2	PLTC_L23	AP2M1	1214		Block12	107	2	PLTC_L23	AP2M1	1214.5
Block12	107	2	PLTC_L23	AP2M1	428		Block12	148	2	PLTC_L23	AP2M1	1004		Block12	148	2	PLTC_L23	AP2M1	1220
Block13	32	3	PLTD_M21	APCS	454.5		Block13	32	3	PLTD_M21	APCS	2417		Block13	32	3	PLTD_M21	APCS	1699
Block13	73	3	PLTD_M21	APCS	424		Block13	73	3	PLTD_M21	APCS	2343		Block13	73	3	PLTD_M21	APCS	1878
Block13	114	3	PLTD_M21	APCS	419		Block13	114	3	PLTD_M21	APCS	2314		Block13	114	3	PLTD_M21	APCS	1913
Block13	155	3	PLTD_M21	APCS	409		Block13	155	3	PLTD_M21	APCS	1888		Block13	155	3	PLTD_M21	APCS	1892
Block6	6	2	PLTA_F14	APEX1	601		Block6	6	2	PLTA_F14	APEX1	675		Block6	6	2	PLTA_F14	APEX1	1409
Block6	129	2	PLTA_F14	APEX1	502		Block6	47	2	PLTA_F14	APEX1	923		Block6	47	2	PLTA_F14	APEX1	1352
Block6	47	2	PLTA_F14	APEX1	499.5		Block6	88	2	PLTA_F14	APEX1	753		Block6	88	2	PLTA_F14	APEX1	1212.5
Block6	88	2	PLTA_F14	APEX1	406		Block6	129	2	PLTA_F14	APEX1	763		Block6	129	2	PLTA_F14	APEX1	1190
Block6	19	1	PLTC_F04	API5	433		Block6	19	1	PLTC_F04	API5	739		Block6	19	1	PLTC_F04	API5	1149
Block6	142	1	PLTC_F04	API5	410		Block6	60	1	PLTC_F04	API5	768		Block6	60	1	PLTC_F04	API5	1070
Block6	101	1	PLTC_F04	API5	405		Block6	101	1	PLTC_F04	API5	726.5		Block6	101	1	PLTC_F04	API5	1069.5
Block6	60	1	PLTC_F04	API5	344		Block6	142	1	PLTC_F04	API5	738.5		Block6	142	1	PLTC_F04	API5	1009
Block8	33	2	PLTD_H23	APOBEC3G	732.5		Block8	33	2	PLTD_H23	APOBEC3G	4939		Block8	33	2	PLTD_H23	APOBEC3G	3135
Block8	115	2	PLTD_H23	APOBEC3G	711		Block8	74	2	PLTD_H23	APOBEC3G	4227		Block8	74	2	PLTD_H23	APOBEC3G	2948.5
Block8	74	2	PLTD_H23	APOBEC3G	690		Block8	115	2	PLTD_H23	APOBEC3G	4129		Block8	115	2	PLTD_H23	APOBEC3G	2724
Block8	156	2	PLTD_H23	APOBEC3G	686		Block8	156	2	PLTD_H23	APOBEC3G	3591		Block8	156	2	PLTD_H23	APOBEC3G	2700
Block3	164	3	PLTE_C24	APP	543		Block3	41	3	PLTE_C24	APP	617		Block3	41	3	PLTE_C24	APP	975
Block3	123	3	PLTE_C24	APP	478		Block3	82	3	PLTE_C24	APP	667		Block3	82	3	PLTE_C24	APP	1035
Block3	41	3	PLTE_C24	APP	408		Block3	123	3	PLTE_C24	APP	677		Block3	123	3	PLTE_C24	APP	1145.5
Block3	82	3	PLTE_C24	APP	392		Block3	164	3	PLTE_C24	APP	585		Block3	164	3	PLTE_C24	APP	1168
Block15	89	3	PLTA_O18	APPL1	735		Block15	7	3	PLTA_O18	APPL1	1702		Block15	7	3	PLTA_O18	APPL1	1180
Block15	48	3	PLTA_O18	APPL1	730		Block15	48	3	PLTA_O18	APPL1	2131		Block15	48	3	PLTA_O18	APPL1	1405
Block15	130	3	PLTA_O18	APPL1	613		Block15	89	3	PLTA_O18	APPL1	2119		Block15	89	3	PLTA_O18	APPL1	1379
Block15	7	3	PLTA_O18	APPL1	540		Block15	130	3	PLTA_O18	APPL1	1466		Block15	130	3	PLTA_O18	APPL1	1231.5
Block9	162	3	PLTE_I18	AR	493		Block9	39	3	PLTE_I18	AR	695.5		Block9	39	3	PLTE_I18	AR	1183
Block9	39	3	PLTE_I18	AR	416		Block9	80	3	PLTE_I18	AR	650		Block9	80	3	PLTE_I18	AR	951
Block9	121	3	PLTE_I18	AR	395		Block9	121	3	PLTE_I18	AR	646		Block9	121	3	PLTE_I18	AR	1055
Block9	80	3	PLTE_I18	AR	325		Block9	162	3	PLTE_I18	AR	588		Block9	162	3	PLTE_I18	AR	1304.5
Block9	46	2	PLTA_I11	ARAF	606		Block9	5	2	PLTA_I11	ARAF	1170		Block9	5	2	PLTA_I11	ARAF	1685.5
Block9	5	2	PLTA_I11	ARAF	501		Block9	46	2	PLTA_I11	ARAF	1374.5		Block9	46	2	PLTA_I11	ARAF	1517
Block9	87	2	PLTA_I11	ARAF	491		Block9	87	2	PLTA_I11	ARAF	1366		Block9	87	2	PLTA_I11	ARAF	1286
Block9	128	2	PLTA_I11	ARAF	454		Block9	128	2	PLTA_I11	ARAF	1067.5		Block9	128	2	PLTA_I11	ARAF	1521
Block7	160	3	PLTE_G12	AREG	467		Block7	37	3	PLTE_G12	AREG	737		Block7	37	3	PLTE_G12	AREG	1182
Block7	37	3	PLTE_G12	AREG	410		Block7	78	3	PLTE_G12	AREG	749		Block7	78	3	PLTE_G12	AREG	986
Block7	119	3	PLTE_G12	AREG	337		Block7	119	3	PLTE_G12	AREG	774		Block7	119	3	PLTE_G12	AREG	1084.5
Block7	78	3	PLTE_G12	AREG	296		Block7	160	3	PLTE_G12	AREG	808		Block7	160	3	PLTE_G12	AREG	1216.5
Block11	164	3	PLTE_K24	ARHGDIA	409.5		Block11	41	3	PLTE_K24	ARHGDIA	645		Block11	41	3	PLTE_K24	ARHGDIA	967
Block11	41	3	PLTE_K24	ARHGDIA	349		Block11	82	3	PLTE_K24	ARHGDIA	658		Block11	82	3	PLTE_K24	ARHGDIA	964
Block11	123	3	PLTE_K24	ARHGDIA	332		Block11	123	3	PLTE_K24	ARHGDIA	603		Block11	123	3	PLTE_K24	ARHGDIA	984
Block11	82	3	PLTE_K24	ARHGDIA	316		Block11	164	3	PLTE_K24	ARHGDIA	614		Block11	164	3	PLTE_K24	ARHGDIA	1570
Block2	155	1	PLTD_B19	ARHGDIB	455		Block2	32	1	PLTD_B19	ARHGDIB	642		Block2	32	1	PLTD_B19	ARHGDIB	957
Block2	73	1	PLTD_B19	ARHGDIB	427		Block2	73	1	PLTD_B19	ARHGDIB	805.5		Block2	73	1	PLTD_B19	ARHGDIB	805
Block2	114	1	PLTD_B19	ARHGDIB	390		Block2	114	1	PLTD_B19	ARHGDIB	769		Block2	114	1	PLTD_B19	ARHGDIB	823
Block2	32	1	PLTD_B19	ARHGDIB	313		Block2	155	1	PLTD_B19	ARHGDIB	614		Block2	155	1	PLTD_B19	ARHGDIB	1045
Block12	162	2	PLTE_L17	ARHGDIG	481		Block12	39	2	PLTE_L17	ARHGDIG	2135		Block12	39	2	PLTE_L17	ARHGDIG	1623
Block12	39	2	PLTE_L17	ARHGDIG	447		Block12	80	2	PLTE_L17	ARHGDIG	2263		Block12	80	2	PLTE_L17	ARHGDIG	1549.5
Block12	121	2	PLTE_L17	ARHGDIG	415		Block12	121	2	PLTE_L17	ARHGDIG	1942.5		Block12	121	2	PLTE_L17	ARHGDIG	1598.5
Block12	80	2	PLTE_L17	ARHGDIG	340		Block12	162	2	PLTE_L17	ARHGDIG	1864		Block12	162	2	PLTE_L17	ARHGDIG	1656
Block8	106	1	PLTC_H19	ARIH2	670.5		Block8	24	1	PLTC_H19	ARIH2	3681		Block8	24	1	PLTC_H19	ARIH2	2385
Block8	65	1	PLTC_H19	ARIH2	592		Block8	65	1	PLTC_H19	ARIH2	3521		Block8	65	1	PLTC_H19	ARIH2	2192
Block8	24	1	PLTC_H19	ARIH2	585		Block8	106	1	PLTC_H19	ARIH2	3234		Block8	106	1	PLTC_H19	ARIH2	1939
Block8	147	1	PLTC_H19	ARIH2	577		Block8	147	1	PLTC_H19	ARIH2	3253		Block8	147	1	PLTC_H19	ARIH2	2286
Block5	18	2	PLTC_E02	ARL1	605		Block5	18	2	PLTC_E02	ARL1	3860		Block5	18	2	PLTC_E02	ARL1	2442
Block5	59	2	PLTC_E02	ARL1	538.5		Block5	59	2	PLTC_E02	ARL1	4532		Block5	59	2	PLTC_E02	ARL1	2668
Block5	100	2	PLTC_E02	ARL1	533		Block5	100	2	PLTC_E02	ARL1	4579.5		Block5	100	2	PLTC_E02	ARL1	2471
Block5	141	2	PLTC_E02	ARL1	477		Block5	141	2	PLTC_E02	ARL1	3509		Block5	141	2	PLTC_E02	ARL1	2401
Block2	120	1	PLTE_B13	ARMC3	480		Block2	38	1	PLTE_B13	ARMC3	519		Block2	38	1	PLTE_B13	ARMC3	971
Block2	38	1	PLTE_B13	ARMC3	435		Block2	79	1	PLTE_B13	ARMC3	630		Block2	79	1	PLTE_B13	ARMC3	989.5
Block2	79	1	PLTE_B13	ARMC3	412		Block2	120	1	PLTE_B13	ARMC3	682		Block2	120	1	PLTE_B13	ARMC3	856
Block2	161	1	PLTE_B13	ARMC3	55		Block2	161	1	PLTE_B13	ARMC3	570		Block2	161	1	PLTE_B13	ARMC3	951
Block3	7	3	PLTA_C18	ARNT	501		Block3	7	3	PLTA_C18	ARNT	926		Block3	7	3	PLTA_C18	ARNT	1070
Block3	48	3	PLTA_C18	ARNT	438		Block3	48	3	PLTA_C18	ARNT	1011		Block3	48	3	PLTA_C18	ARNT	1058
Block3	130	3	PLTA_C18	ARNT	413		Block3	89	3	PLTA_C18	ARNT	1013.5		Block3	89	3	PLTA_C18	ARNT	869.5
Block3	89	3	PLTA_C18	ARNT	388.5		Block3	130	3	PLTA_C18	ARNT	888		Block3	130	3	PLTA_C18	ARNT	1044
Block14	44	1	PLTA_N04	ARRB1	604		Block14	3	1	PLTA_N04	ARRB1	1069		Block14	3	1	PLTA_N04	ARRB1	1345
Block14	85	1	PLTA_N04	ARRB1	586		Block14	44	1	PLTA_N04	ARRB1	1240		Block14	44	1	PLTA_N04	ARRB1	1591.5
Block14	126	1	PLTA_N04	ARRB1	575		Block14	85	1	PLTA_N04	ARRB1	1221		Block14	85	1	PLTA_N04	ARRB1	1529
Block14	3	1	PLTA_N04	ARRB1	384		Block14	126	1	PLTA_N04	ARRB1	1180		Block14	126	1	PLTA_N04	ARRB1	1568
Block6	163	1	PLTE_F19	ARX	662		Block6	40	1	PLTE_F19	ARX	958		Block6	40	1	PLTE_F19	ARX	1204
Block6	40	1	PLTE_F19	ARX	622		Block6	81	1	PLTE_F19	ARX	857		Block6	81	1	PLTE_F19	ARX	973
Block6	81	1	PLTE_F19	ARX	571		Block6	122	1	PLTE_F19	ARX	867		Block6	122	1	PLTE_F19	ARX	983.5
Block6	122	1	PLTE_F19	ARX	565		Block6	163	1	PLTE_F19	ARX	822		Block6	163	1	PLTE_F19	ARX	1256.5
Block2	149	1	PLTD_B01	ASB1	492		Block2	26	1	PLTD_B01	ASB1	546		Block2	26	1	PLTD_B01	ASB1	893
Block2	67	1	PLTD_B01	ASB1	433		Block2	67	1	PLTD_B01	ASB1	610		Block2	67	1	PLTD_B01	ASB1	762
Block2	108	1	PLTD_B01	ASB1	406		Block2	108	1	PLTD_B01	ASB1	493		Block2	108	1	PLTD_B01	ASB1	919
Block2	26	1	PLTD_B01	ASB1	353		Block2	149	1	PLTD_B01	ASB1	503.5		Block2	149	1	PLTD_B01	ASB1	874
Block8	57	3	PLTB_H21	ASCL1	591		Block8	16	3	PLTB_H21	ASCL1	5010		Block8	16	3	PLTB_H21	ASCL1	2380.5
Block8	16	3	PLTB_H21	ASCL1	556.5		Block8	57	3	PLTB_H21	ASCL1	5448		Block8	57	3	PLTB_H21	ASCL1	2653
Block8	139	3	PLTB_H21	ASCL1	552		Block8	98	3	PLTB_H21	ASCL1	4940.5		Block8	98	3	PLTB_H21	ASCL1	2607
Block8	98	3	PLTB_H21	ASCL1	505.5		Block8	139	3	PLTB_H21	ASCL1	3465		Block8	139	3	PLTB_H21	ASCL1	2058
Block14	145	1	PLTC_N13	ASNA1	1286		Block14	22	1	PLTC_N13	ASNA1	2903.5		Block14	22	1	PLTC_N13	ASNA1	2807
Block14	104	1	PLTC_N13	ASNA1	959		Block14	63	1	PLTC_N13	ASNA1	3307.5		Block14	63	1	PLTC_N13	ASNA1	2466
Block14	63	1	PLTC_N13	ASNA1	930.5		Block14	104	1	PLTC_N13	ASNA1	3304		Block14	104	1	PLTC_N13	ASNA1	2412
Block14	22	1	PLTC_N13	ASNA1	903		Block14	145	1	PLTC_N13	ASNA1	2964		Block14	145	1	PLTC_N13	ASNA1	2369.5
Block5	3	3	PLTA_E06	ASPSCR1	729		Block5	3	3	PLTA_E06	ASPSCR1	1100		Block5	3	3	PLTA_E06	ASPSCR1	1635.5
Block5	126	3	PLTA_E06	ASPSCR1	673		Block5	44	3	PLTA_E06	ASPSCR1	1210.5		Block5	44	3	PLTA_E06	ASPSCR1	1649.5
Block5	44	3	PLTA_E06	ASPSCR1	611		Block5	85	3	PLTA_E06	ASPSCR1	1273		Block5	85	3	PLTA_E06	ASPSCR1	1293
Block5	85	3	PLTA_E06	ASPSCR1	580		Block5	126	3	PLTA_E06	ASPSCR1	1148		Block5	126	3	PLTA_E06	ASPSCR1	1398
Block1	87	1	PLTA_A10	ATF1	474		Block1	5	1	PLTA_A10	ATF1	652.5		Block1	5	1	PLTA_A10	ATF1	939
Block1	46	1	PLTA_A10	ATF1	397		Block1	46	1	PLTA_A10	ATF1	633		Block1	46	1	PLTA_A10	ATF1	914.5
Block1	5	1	PLTA_A10	ATF1	365		Block1	87	1	PLTA_A10	ATF1	648		Block1	87	1	PLTA_A10	ATF1	974
Block1	128	1	PLTA_A10	ATF1	349		Block1	128	1	PLTA_A10	ATF1	669		Block1	128	1	PLTA_A10	ATF1	850.5
Block1	163	2	PLTE_A20	ATF2	737		Block1	40	2	PLTE_A20	ATF2	1055		Block1	40	2	PLTE_A20	ATF2	1125.5
Block1	122	2	PLTE_A20	ATF2	600		Block1	81	2	PLTE_A20	ATF2	1109		Block1	81	2	PLTE_A20	ATF2	1119
Block1	81	2	PLTE_A20	ATF2	594		Block1	122	2	PLTE_A20	ATF2	1067		Block1	122	2	PLTE_A20	ATF2	1082.5
Block1	40	2	PLTE_A20	ATF2	475		Block1	163	2	PLTE_A20	ATF2	827		Block1	163	2	PLTE_A20	ATF2	1204
Block16	132	3	PLTA_P24	ATF3	342		Block16	9	3	PLTA_P24	ATF3	455		Block16	9	3	PLTA_P24	ATF3	797
Block16	91	3	PLTA_P24	ATF3	329		Block16	50	3	PLTA_P24	ATF3	777		Block16	50	3	PLTA_P24	ATF3	928
Block16	50	3	PLTA_P24	ATF3	266		Block16	91	3	PLTA_P24	ATF3	639		Block16	91	3	PLTA_P24	ATF3	863
Block16	9	3	PLTA_P24	ATF3	178		Block16	132	3	PLTA_P24	ATF3	455		Block16	132	3	PLTA_P24	ATF3	696
Block7	132	3	PLTA_G24	ATF4	474		Block7	9	3	PLTA_G24	ATF4	842		Block7	9	3	PLTA_G24	ATF4	1137.5
Block7	9	3	PLTA_G24	ATF4	441		Block7	50	3	PLTA_G24	ATF4	969		Block7	50	3	PLTA_G24	ATF4	871.5
Block7	50	3	PLTA_G24	ATF4	408		Block7	91	3	PLTA_G24	ATF4	842		Block7	91	3	PLTA_G24	ATF4	978
Block7	91	3	PLTA_G24	ATF4	317		Block7	132	3	PLTA_G24	ATF4	745		Block7	132	3	PLTA_G24	ATF4	1057
Block12	96	1	PLTB_L13	ATF5	627		Block12	14	1	PLTB_L13	ATF5	1021.5		Block12	14	1	PLTB_L13	ATF5	1333
Block12	55	1	PLTB_L13	ATF5	448		Block12	55	1	PLTB_L13	ATF5	1137		Block12	55	1	PLTB_L13	ATF5	1170
Block12	14	1	PLTB_L13	ATF5	444		Block12	96	1	PLTB_L13	ATF5	954		Block12	96	1	PLTB_L13	ATF5	1191
Block12	137	1	PLTB_L13	ATF5	417		Block12	137	1	PLTB_L13	ATF5	842		Block12	137	1	PLTB_L13	ATF5	1261
Block4	21	3	PLTC_D12	ATG12	425		Block4	21	3	PLTC_D12	ATG12	825		Block4	21	3	PLTC_D12	ATG12	870
Block4	103	3	PLTC_D12	ATG12	391		Block4	62	3	PLTC_D12	ATG12	796.5		Block4	62	3	PLTC_D12	ATG12	913.5
Block4	62	3	PLTC_D12	ATG12	331.5		Block4	103	3	PLTC_D12	ATG12	703		Block4	103	3	PLTC_D12	ATG12	946
Block4	144	3	PLTC_D12	ATG12	309		Block4	144	3	PLTC_D12	ATG12	631		Block4	144	3	PLTC_D12	ATG12	964
Block12	145	3	PLTC_L15	ATG7	609		Block12	22	3	PLTC_L15	ATG7	4136		Block12	22	3	PLTC_L15	ATG7	2898
Block12	63	3	PLTC_L15	ATG7	600		Block12	63	3	PLTC_L15	ATG7	4153		Block12	63	3	PLTC_L15	ATG7	2714
Block12	22	3	PLTC_L15	ATG7	561		Block12	104	3	PLTC_L15	ATG7	3956		Block12	104	3	PLTC_L15	ATG7	2472
Block12	104	3	PLTC_L15	ATG7	548		Block12	145	3	PLTC_L15	ATG7	3286		Block12	145	3	PLTC_L15	ATG7	2481
Block1	87	3	PLTA_A12	ATIC	474		Block1	5	3	PLTA_A12	ATIC	588		Block1	5	3	PLTA_A12	ATIC	1030
Block1	46	3	PLTA_A12	ATIC	425		Block1	46	3	PLTA_A12	ATIC	548		Block1	46	3	PLTA_A12	ATIC	934
Block1	128	3	PLTA_A12	ATIC	403		Block1	87	3	PLTA_A12	ATIC	675		Block1	87	3	PLTA_A12	ATIC	986
Block1	5	3	PLTA_A12	ATIC	357		Block1	128	3	PLTA_A12	ATIC	676		Block1	128	3	PLTA_A12	ATIC	840
Block13	100	3	PLTC_M03	ATP5B	614		Block13	18	3	PLTC_M03	ATP5B	2451		Block13	18	3	PLTC_M03	ATP5B	2052
Block13	18	3	PLTC_M03	ATP5B	570		Block13	59	3	PLTC_M03	ATP5B	2648		Block13	59	3	PLTC_M03	ATP5B	1906.5
Block13	59	3	PLTC_M03	ATP5B	546		Block13	100	3	PLTC_M03	ATP5B	2602.5		Block13	100	3	PLTC_M03	ATP5B	1846
Block13	141	3	PLTC_M03	ATP5B	538		Block13	141	3	PLTC_M03	ATP5B	1247		Block13	141	3	PLTC_M03	ATP5B	1987
Block15	146	2	PLTC_O17	ATXN3	573		Block15	23	2	PLTC_O17	ATXN3	2953.5		Block15	23	2	PLTC_O17	ATXN3	2757.5
Block15	64	2	PLTC_O17	ATXN3	542		Block15	64	2	PLTC_O17	ATXN3	2760		Block15	64	2	PLTC_O17	ATXN3	2562
Block15	105	2	PLTC_O17	ATXN3	512		Block15	105	2	PLTC_O17	ATXN3	2761		Block15	105	2	PLTC_O17	ATXN3	2596
Block15	23	2	PLTC_O17	ATXN3	476		Block15	146	2	PLTC_O17	ATXN3	2532		Block15	146	2	PLTC_O17	ATXN3	2591
Block1	47	1	PLTA_A13	AURKA	537		Block1	6	1	PLTA_A13	AURKA	1042		Block1	6	1	PLTA_A13	AURKA	992
Block1	88	1	PLTA_A13	AURKA	509		Block1	47	1	PLTA_A13	AURKA	962		Block1	47	1	PLTA_A13	AURKA	1055
Block1	129	1	PLTA_A13	AURKA	484.5		Block1	88	1	PLTA_A13	AURKA	849		Block1	88	1	PLTA_A13	AURKA	999
Block1	6	1	PLTA_A13	AURKA	448		Block1	129	1	PLTA_A13	AURKA	918		Block1	129	1	PLTA_A13	AURKA	954
Block7	47	3	PLTA_G15	AURKB	421		Block7	6	3	PLTA_G15	AURKB	929		Block7	6	3	PLTA_G15	AURKB	1272
Block7	129	3	PLTA_G15	AURKB	406.5		Block7	47	3	PLTA_G15	AURKB	992		Block7	47	3	PLTA_G15	AURKB	1134.5
Block7	88	3	PLTA_G15	AURKB	397		Block7	88	3	PLTA_G15	AURKB	979		Block7	88	3	PLTA_G15	AURKB	1049
Block7	6	3	PLTA_G15	AURKB	320		Block7	129	3	PLTA_G15	AURKB	908		Block7	129	3	PLTA_G15	AURKB	1238.5
Block14	150	2	PLTD_N05	AXIN1	389		Block14	27	2	PLTD_N05	AXIN1	665		Block14	27	2	PLTD_N05	AXIN1	998
Block14	27	2	PLTD_N05	AXIN1	337		Block14	68	2	PLTD_N05	AXIN1	739		Block14	68	2	PLTD_N05	AXIN1	953
Block14	68	2	PLTD_N05	AXIN1	318		Block14	109	2	PLTD_N05	AXIN1	679		Block14	109	2	PLTD_N05	AXIN1	977
Block14	109	2	PLTD_N05	AXIN1	295		Block14	150	2	PLTD_N05	AXIN1	647		Block14	150	2	PLTD_N05	AXIN1	1061
Block9	149	2	PLTD_I02	AXL_int	618.5		Block9	26	2	PLTD_I02	AXL_int	2462.5		Block9	26	2	PLTD_I02	AXL_int	2120
Block9	26	2	PLTD_I02	AXL_int	563.5		Block9	67	2	PLTD_I02	AXL_int	2252		Block9	67	2	PLTD_I02	AXL_int	1773
Block9	67	2	PLTD_I02	AXL_int	554		Block9	108	2	PLTD_I02	AXL_int	2301.5		Block9	108	2	PLTD_I02	AXL_int	1859.5
Block9	108	2	PLTD_I02	AXL_int	513		Block9	149	2	PLTD_I02	AXL_int	2159		Block9	149	2	PLTD_I02	AXL_int	1910.5
Block12	142	3	PLTC_L06	AXUD1	486		Block12	19	3	PLTC_L06	AXUD1	902		Block12	19	3	PLTC_L06	AXUD1	1417.5
Block12	19	3	PLTC_L06	AXUD1	461		Block12	60	3	PLTC_L06	AXUD1	1058		Block12	60	3	PLTC_L06	AXUD1	1145
Block12	60	3	PLTC_L06	AXUD1	426		Block12	101	3	PLTC_L06	AXUD1	1027		Block12	101	3	PLTC_L06	AXUD1	1142
Block12	101	3	PLTC_L06	AXUD1	324		Block12	142	3	PLTC_L06	AXUD1	963		Block12	142	3	PLTC_L06	AXUD1	1297.5
Block16	65	2	PLTC_P20	BACH1	534		Block16	24	2	PLTC_P20	BACH1	2433.5		Block16	24	2	PLTC_P20	BACH1	1896
Block16	106	2	PLTC_P20	BACH1	514		Block16	65	2	PLTC_P20	BACH1	2527		Block16	65	2	PLTC_P20	BACH1	2084
Block16	147	2	PLTC_P20	BACH1	461		Block16	106	2	PLTC_P20	BACH1	2188		Block16	106	2	PLTC_P20	BACH1	2073
Block16	24	2	PLTC_P20	BACH1	388		Block16	147	2	PLTC_P20	BACH1	2007		Block16	147	2	PLTC_P20	BACH1	1950
Block10	127	3	PLTA_J09	BAD	582		Block10	4	3	PLTA_J09	BAD	1263		Block10	4	3	PLTA_J09	BAD	1490
Block10	86	3	PLTA_J09	BAD	570.5		Block10	45	3	PLTA_J09	BAD	1547		Block10	45	3	PLTA_J09	BAD	1400
Block10	45	3	PLTA_J09	BAD	569.5		Block10	86	3	PLTA_J09	BAD	1587		Block10	86	3	PLTA_J09	BAD	1342.5
Block10	4	3	PLTA_J09	BAD	539		Block10	127	3	PLTA_J09	BAD	1632		Block10	127	3	PLTA_J09	BAD	1524
Block1	21	3	PLTC_A12	BAG3	1632		Block1	21	3	PLTC_A12	BAG3	3357		Block1	21	3	PLTC_A12	BAG3	7277
Block1	103	3	PLTC_A12	BAG3	1587		Block1	62	3	PLTC_A12	BAG3	2862		Block1	62	3	PLTC_A12	BAG3	7303.5
Block1	62	3	PLTC_A12	BAG3	1543.5		Block1	103	3	PLTC_A12	BAG3	2763		Block1	103	3	PLTC_A12	BAG3	6798
Block1	144	3	PLTC_A12	BAG3	1421		Block1	144	3	PLTC_A12	BAG3	2806		Block1	144	3	PLTC_A12	BAG3	5790.5
Block12	145	2	PLTC_L14	BAG4	683		Block12	22	2	PLTC_L14	BAG4	3855.5		Block12	22	2	PLTC_L14	BAG4	2645
Block12	63	2	PLTC_L14	BAG4	628		Block12	63	2	PLTC_L14	BAG4	4138.5		Block12	63	2	PLTC_L14	BAG4	2656
Block12	22	2	PLTC_L14	BAG4	625		Block12	104	2	PLTC_L14	BAG4	3835.5		Block12	104	2	PLTC_L14	BAG4	2476
Block12	104	2	PLTC_L14	BAG4	599		Block12	145	2	PLTC_L14	BAG4	3470.5		Block12	145	2	PLTC_L14	BAG4	2353
Block15	120	1	PLTE_O13	BAGE2	519		Block15	38	1	PLTE_O13	BAGE2	4097.5		Block15	38	1	PLTE_O13	BAGE2	2489
Block15	38	1	PLTE_O13	BAGE2	512		Block15	79	1	PLTE_O13	BAGE2	4288.5		Block15	79	1	PLTE_O13	BAGE2	2783
Block15	79	1	PLTE_O13	BAGE2	504.5		Block15	120	1	PLTE_O13	BAGE2	3589		Block15	120	1	PLTE_O13	BAGE2	2318
Block15	161	1	PLTE_O13	BAGE2	389		Block15	161	1	PLTE_O13	BAGE2	3254.5		Block15	161	1	PLTE_O13	BAGE2	1932
Block10	62	1	PLTC_J10	BANK1	424		Block10	21	1	PLTC_J10	BANK1	855.5		Block10	21	1	PLTC_J10	BANK1	1198
Block10	144	1	PLTC_J10	BANK1	419		Block10	62	1	PLTC_J10	BANK1	995.5		Block10	62	1	PLTC_J10	BANK1	1188.5
Block10	103	1	PLTC_J10	BANK1	384		Block10	103	1	PLTC_J10	BANK1	872		Block10	103	1	PLTC_J10	BANK1	1029
Block10	21	1	PLTC_J10	BANK1	383		Block10	144	1	PLTC_J10	BANK1	747		Block10	144	1	PLTC_J10	BANK1	983
Block5	162	1	PLTE_E16	BASP1	566		Block5	39	1	PLTE_E16	BASP1	666		Block5	39	1	PLTE_E16	BASP1	966
Block5	121	1	PLTE_E16	BASP1	408		Block5	80	1	PLTE_E16	BASP1	640		Block5	80	1	PLTE_E16	BASP1	964.5
Block5	39	1	PLTE_E16	BASP1	394		Block5	121	1	PLTE_E16	BASP1	645		Block5	121	1	PLTE_E16	BASP1	974
Block5	80	1	PLTE_E16	BASP1	381		Block5	162	1	PLTE_E16	BASP1	684		Block5	162	1	PLTE_E16	BASP1	1129
Block6	134	2	PLTB_F05	BATF	686		Block6	11	2	PLTB_F05	BATF	3286		Block6	11	2	PLTB_F05	BATF	2489
Block6	11	2	PLTB_F05	BATF	667		Block6	52	2	PLTB_F05	BATF	3353.5		Block6	52	2	PLTB_F05	BATF	2175
Block6	93	2	PLTB_F05	BATF	653		Block6	93	2	PLTB_F05	BATF	3499		Block6	93	2	PLTB_F05	BATF	2236
Block6	52	2	PLTB_F05	BATF	526		Block6	134	2	PLTB_F05	BATF	3017		Block6	134	2	PLTB_F05	BATF	2167.5
Block14	93	3	PLTB_N06	BCKDK	505		Block14	11	3	PLTB_N06	BCKDK	1794		Block14	11	3	PLTB_N06	BCKDK	1385
Block14	134	3	PLTB_N06	BCKDK	502		Block14	52	3	PLTB_N06	BCKDK	1878		Block14	52	3	PLTB_N06	BCKDK	1464
Block14	11	3	PLTB_N06	BCKDK	451		Block14	93	3	PLTB_N06	BCKDK	1744		Block14	93	3	PLTB_N06	BCKDK	1457
Block14	52	3	PLTB_N06	BCKDK	443.5		Block14	134	3	PLTB_N06	BCKDK	1655		Block14	134	3	PLTB_N06	BCKDK	1542
Block1	86	2	PLTA_A08	BCL10	580		Block1	4	2	PLTA_A08	BCL10	2021		Block1	4	2	PLTA_A08	BCL10	1840
Block1	45	2	PLTA_A08	BCL10	545		Block1	45	2	PLTA_A08	BCL10	1223.5		Block1	45	2	PLTA_A08	BCL10	1460.5
Block1	127	2	PLTA_A08	BCL10	512.5		Block1	86	2	PLTA_A08	BCL10	3152		Block1	86	2	PLTA_A08	BCL10	1972
Block1	4	2	PLTA_A08	BCL10	432		Block1	127	2	PLTA_A08	BCL10	2498.5		Block1	127	2	PLTA_A08	BCL10	1616.5
Block11	44	3	PLTA_K06	BCL2A1	593		Block11	3	3	PLTA_K06	BCL2A1	1094		Block11	3	3	PLTA_K06	BCL2A1	1476
Block11	3	3	PLTA_K06	BCL2A1	558		Block11	44	3	PLTA_K06	BCL2A1	1213		Block11	44	3	PLTA_K06	BCL2A1	1500
Block11	126	3	PLTA_K06	BCL2A1	512		Block11	85	3	PLTA_K06	BCL2A1	1246		Block11	85	3	PLTA_K06	BCL2A1	1368
Block11	85	3	PLTA_K06	BCL2A1	497		Block11	126	3	PLTA_K06	BCL2A1	1081.5		Block11	126	3	PLTA_K06	BCL2A1	1519
Block8	62	1	PLTC_H10	BCL2L14	510.5		Block8	21	1	PLTC_H10	BCL2L14	3089		Block8	21	1	PLTC_H10	BCL2L14	2072.5
Block8	21	1	PLTC_H10	BCL2L14	504		Block8	62	1	PLTC_H10	BCL2L14	3363		Block8	62	1	PLTC_H10	BCL2L14	1880
Block8	144	1	PLTC_H10	BCL2L14	488		Block8	103	1	PLTC_H10	BCL2L14	3132		Block8	103	1	PLTC_H10	BCL2L14	1689
Block8	103	1	PLTC_H10	BCL2L14	394		Block8	144	1	PLTC_H10	BCL2L14	2262		Block8	144	1	PLTC_H10	BCL2L14	1766
Block16	70	1	PLTD_P10	BCR	514		Block16	29	1	PLTD_P10	BCR	1146		Block16	29	1	PLTD_P10	BCR	1528
Block16	111	1	PLTD_P10	BCR	439		Block16	70	1	PLTD_P10	BCR	1079		Block16	70	1	PLTD_P10	BCR	1549
Block16	29	1	PLTD_P10	BCR	382		Block16	111	1	PLTD_P10	BCR	853		Block16	111	1	PLTD_P10	BCR	1495.5
Block16	152	1	PLTD_P10	BCR	294.5		Block16	152	1	PLTD_P10	BCR	777		Block16	152	1	PLTD_P10	BCR	1355
Block4	89	1	PLTA_D16	BDNF	420		Block4	7	1	PLTA_D16	BDNF	799		Block4	7	1	PLTA_D16	BDNF	982
Block4	130	1	PLTA_D16	BDNF	405		Block4	48	1	PLTA_D16	BDNF	832		Block4	48	1	PLTA_D16	BDNF	1035
Block4	48	1	PLTA_D16	BDNF	401		Block4	89	1	PLTA_D16	BDNF	742		Block4	89	1	PLTA_D16	BDNF	867
Block4	7	1	PLTA_D16	BDNF	393		Block4	130	1	PLTA_D16	BDNF	725		Block4	130	1	PLTA_D16	BDNF	988
Block6	147	2	PLTC_F20	BID	482		Block6	24	2	PLTC_F20	BID	1639		Block6	24	2	PLTC_F20	BID	1298
Block6	106	2	PLTC_F20	BID	463		Block6	65	2	PLTC_F20	BID	1999		Block6	65	2	PLTC_F20	BID	1135
Block6	24	2	PLTC_F20	BID	431		Block6	106	2	PLTC_F20	BID	2023		Block6	106	2	PLTC_F20	BID	1381
Block6	65	2	PLTC_F20	BID	312		Block6	147	2	PLTC_F20	BID	1342		Block6	147	2	PLTC_F20	BID	1322.5
Block15	126	1	PLTA_O04	BIRC2	501.5		Block15	3	1	PLTA_O04	BIRC2	698		Block15	3	1	PLTA_O04	BIRC2	904
Block15	44	1	PLTA_O04	BIRC2	458		Block15	44	1	PLTA_O04	BIRC2	770		Block15	44	1	PLTA_O04	BIRC2	1180
Block15	85	1	PLTA_O04	BIRC2	432		Block15	85	1	PLTA_O04	BIRC2	727		Block15	85	1	PLTA_O04	BIRC2	1150
Block15	3	1	PLTA_O04	BIRC2	371.5		Block15	126	1	PLTA_O04	BIRC2	670.5		Block15	126	1	PLTA_O04	BIRC2	1605
Block7	3	1	PLTA_G04	BIRC3	559.5		Block7	3	1	PLTA_G04	BIRC3	676		Block7	3	1	PLTA_G04	BIRC3	1285
Block7	126	1	PLTA_G04	BIRC3	511		Block7	44	1	PLTA_G04	BIRC3	735		Block7	44	1	PLTA_G04	BIRC3	1240.5
Block7	44	1	PLTA_G04	BIRC3	489		Block7	85	1	PLTA_G04	BIRC3	807		Block7	85	1	PLTA_G04	BIRC3	1193
Block7	85	1	PLTA_G04	BIRC3	398		Block7	126	1	PLTA_G04	BIRC3	774		Block7	126	1	PLTA_G04	BIRC3	1111
Block16	127	2	PLTA_P08	BIRC5	508		Block16	4	2	PLTA_P08	BIRC5	773		Block16	4	2	PLTA_P08	BIRC5	1027
Block16	86	2	PLTA_P08	BIRC5	501		Block16	45	2	PLTA_P08	BIRC5	1130		Block16	45	2	PLTA_P08	BIRC5	1245.5
Block16	45	2	PLTA_P08	BIRC5	455		Block16	86	2	PLTA_P08	BIRC5	1043		Block16	86	2	PLTA_P08	BIRC5	1202
Block16	4	2	PLTA_P08	BIRC5	279		Block16	127	2	PLTA_P08	BIRC5	852		Block16	127	2	PLTA_P08	BIRC5	1068
Block14	152	3	PLTD_N12	BIRC7	309		Block14	29	3	PLTD_N12	BIRC7	691.5		Block14	29	3	PLTD_N12	BIRC7	963
Block14	29	3	PLTD_N12	BIRC7	273		Block14	70	3	PLTD_N12	BIRC7	806		Block14	70	3	PLTD_N12	BIRC7	870
Block14	70	3	PLTD_N12	BIRC7	246		Block14	111	3	PLTD_N12	BIRC7	773		Block14	111	3	PLTD_N12	BIRC7	873
Block14	111	3	PLTD_N12	BIRC7	225		Block14	152	3	PLTD_N12	BIRC7	634.5		Block14	152	3	PLTD_N12	BIRC7	1136
Block16	129	3	PLTA_P15	BLK	368		Block16	6	3	PLTA_P15	BLK	581		Block16	6	3	PLTA_P15	BLK	919
Block16	88	3	PLTA_P15	BLK	332		Block16	47	3	PLTA_P15	BLK	885		Block16	47	3	PLTA_P15	BLK	1127
Block16	47	3	PLTA_P15	BLK	280		Block16	88	3	PLTA_P15	BLK	727		Block16	88	3	PLTA_P15	BLK	975
Block16	6	3	PLTA_P15	BLK	183		Block16	129	3	PLTA_P15	BLK	448		Block16	129	3	PLTA_P15	BLK	899.5
Block15	92	2	PLTB_O02	BLZF1	502		Block15	10	2	PLTB_O02	BLZF1	1600		Block15	10	2	PLTB_O02	BLZF1	1396
Block15	51	2	PLTB_O02	BLZF1	486		Block15	51	2	PLTB_O02	BLZF1	1957.5		Block15	51	2	PLTB_O02	BLZF1	1581
Block15	133	2	PLTB_O02	BLZF1	433.5		Block15	92	2	PLTB_O02	BLZF1	1843		Block15	92	2	PLTB_O02	BLZF1	1462
Block15	10	2	PLTB_O02	BLZF1	432.5		Block15	133	2	PLTB_O02	BLZF1	1497		Block15	133	2	PLTB_O02	BLZF1	1673
Block14	48	1	PLTA_N16	BMP7	453		Block14	7	1	PLTA_N16	BMP7	1477		Block14	7	1	PLTA_N16	BMP7	1172
Block14	7	1	PLTA_N16	BMP7	444		Block14	48	1	PLTA_N16	BMP7	1643		Block14	48	1	PLTA_N16	BMP7	1485
Block14	130	1	PLTA_N16	BMP7	424		Block14	89	1	PLTA_N16	BMP7	1544		Block14	89	1	PLTA_N16	BMP7	1472
Block14	89	1	PLTA_N16	BMP7	403		Block14	130	1	PLTA_N16	BMP7	1137		Block14	130	1	PLTA_N16	BMP7	1682
Block2	89	2	PLTA_B17	BMPR1A	502		Block2	7	2	PLTA_B17	BMPR1A	799		Block2	7	2	PLTA_B17	BMPR1A	872
Block2	7	2	PLTA_B17	BMPR1A	425		Block2	48	2	PLTA_B17	BMPR1A	1005		Block2	48	2	PLTA_B17	BMPR1A	978
Block2	48	2	PLTA_B17	BMPR1A	415		Block2	89	2	PLTA_B17	BMPR1A	873		Block2	89	2	PLTA_B17	BMPR1A	886
Block2	130	2	PLTA_B17	BMPR1A	365		Block2	130	2	PLTA_B17	BMPR1A	904		Block2	130	2	PLTA_B17	BMPR1A	963
Block4	144	2	PLTC_D11	BMPR1B	484		Block4	21	2	PLTC_D11	BMPR1B	1058		Block4	21	2	PLTC_D11	BMPR1B	1086
Block4	62	2	PLTC_D11	BMPR1B	422		Block4	62	2	PLTC_D11	BMPR1B	793		Block4	62	2	PLTC_D11	BMPR1B	1074
Block4	103	2	PLTC_D11	BMPR1B	413		Block4	103	2	PLTC_D11	BMPR1B	967		Block4	103	2	PLTC_D11	BMPR1B	1064
Block4	21	2	PLTC_D11	BMPR1B	400		Block4	144	2	PLTC_D11	BMPR1B	800		Block4	144	2	PLTC_D11	BMPR1B	1005
Block4	145	3	PLTC_D15	BMPR2	461		Block4	22	3	PLTC_D15	BMPR2	725		Block4	22	3	PLTC_D15	BMPR2	1026.5
Block4	22	3	PLTC_D15	BMPR2	429		Block4	63	3	PLTC_D15	BMPR2	618		Block4	63	3	PLTC_D15	BMPR2	980
Block4	63	3	PLTC_D15	BMPR2	403.5		Block4	104	3	PLTC_D15	BMPR2	653		Block4	104	3	PLTC_D15	BMPR2	967
Block4	104	3	PLTC_D15	BMPR2	394		Block4	145	3	PLTC_D15	BMPR2	496.5		Block4	145	3	PLTC_D15	BMPR2	962
Block3	85	2	PLTA_C05	BMX	584		Block3	3	2	PLTA_C05	BMX	1328		Block3	3	2	PLTA_C05	BMX	1332.5
Block3	126	2	PLTA_C05	BMX	578		Block3	44	2	PLTA_C05	BMX	1419.5		Block3	44	2	PLTA_C05	BMX	1310.5
Block3	44	2	PLTA_C05	BMX	514		Block3	85	2	PLTA_C05	BMX	1338		Block3	85	2	PLTA_C05	BMX	1371
Block3	3	2	PLTA_C05	BMX	507.5		Block3	126	2	PLTA_C05	BMX	1414		Block3	126	2	PLTA_C05	BMX	1366
Block14	62	3	PLTC_N12	BOLA3	409		Block14	21	3	PLTC_N12	BOLA3	1097		Block14	21	3	PLTC_N12	BOLA3	1114
Block14	21	3	PLTC_N12	BOLA3	353		Block14	62	3	PLTC_N12	BOLA3	1442		Block14	62	3	PLTC_N12	BOLA3	1171
Block14	144	3	PLTC_N12	BOLA3	330		Block14	103	3	PLTC_N12	BOLA3	1329		Block14	103	3	PLTC_N12	BOLA3	1176
Block14	103	3	PLTC_N12	BOLA3	308		Block14	144	3	PLTC_N12	BOLA3	936		Block14	144	3	PLTC_N12	BOLA3	1063
Block7	23	2	PLTC_G17	BOP1	406		Block7	23	2	PLTC_G17	BOP1	780		Block7	23	2	PLTC_G17	BOP1	1145
Block7	146	2	PLTC_G17	BOP1	396		Block7	64	2	PLTC_G17	BOP1	775.5		Block7	64	2	PLTC_G17	BOP1	941
Block7	105	2	PLTC_G17	BOP1	321		Block7	105	2	PLTC_G17	BOP1	660		Block7	105	2	PLTC_G17	BOP1	1043
Block7	64	2	PLTC_G17	BOP1	318		Block7	146	2	PLTC_G17	BOP1	671		Block7	146	2	PLTC_G17	BOP1	988.5
Block1	112	3	PLTD_A15	BPI	530		Block1	30	3	PLTD_A15	BPI	701		Block1	30	3	PLTD_A15	BPI	1041
Block1	30	3	PLTD_A15	BPI	407		Block1	71	3	PLTD_A15	BPI	862		Block1	71	3	PLTD_A15	BPI	897.5
Block1	71	3	PLTD_A15	BPI	404		Block1	112	3	PLTD_A15	BPI	761		Block1	112	3	PLTD_A15	BPI	1039.5
Block1	153	3	PLTD_A15	BPI	366		Block1	153	3	PLTD_A15	BPI	766.5		Block1	153	3	PLTD_A15	BPI	1004.5
Block9	163	2	PLTE_I20	BRAF	463		Block9	40	2	PLTE_I20	BRAF	749		Block9	40	2	PLTE_I20	BRAF	1055
Block9	40	2	PLTE_I20	BRAF	409		Block9	81	2	PLTE_I20	BRAF	652.5		Block9	81	2	PLTE_I20	BRAF	893
Block9	122	2	PLTE_I20	BRAF	401.5		Block9	122	2	PLTE_I20	BRAF	687		Block9	122	2	PLTE_I20	BRAF	970
Block9	81	2	PLTE_I20	BRAF	313		Block9	163	2	PLTE_I20	BRAF	681		Block9	163	2	PLTE_I20	BRAF	1242
Block3	104	1	PLTC_C13	BRD2	502		Block3	22	1	PLTC_C13	BRD2	763		Block3	22	1	PLTC_C13	BRD2	1090
Block3	63	1	PLTC_C13	BRD2	451		Block3	63	1	PLTC_C13	BRD2	747		Block3	63	1	PLTC_C13	BRD2	1008.5
Block3	145	1	PLTC_C13	BRD2	449		Block3	104	1	PLTC_C13	BRD2	765		Block3	104	1	PLTC_C13	BRD2	984
Block3	22	1	PLTC_C13	BRD2	430		Block3	145	1	PLTC_C13	BRD2	672		Block3	145	1	PLTC_C13	BRD2	1089
Block1	102	3	PLTC_A09	BRD3	643		Block1	20	3	PLTC_A09	BRD3	3413.5		Block1	20	3	PLTC_A09	BRD3	2223
Block1	143	3	PLTC_A09	BRD3	609		Block1	61	3	PLTC_A09	BRD3	3526		Block1	61	3	PLTC_A09	BRD3	2020
Block1	61	3	PLTC_A09	BRD3	587		Block1	102	3	PLTC_A09	BRD3	3306		Block1	102	3	PLTC_A09	BRD3	1693.5
Block1	20	3	PLTC_A09	BRD3	585		Block1	143	3	PLTC_A09	BRD3	3689		Block1	143	3	PLTC_A09	BRD3	1875
Block14	58	2	PLTB_N23	BRD8	422		Block14	17	2	PLTB_N23	BRD8	655		Block14	17	2	PLTB_N23	BRD8	1004
Block14	140	2	PLTB_N23	BRD8	417		Block14	58	2	PLTB_N23	BRD8	791		Block14	58	2	PLTB_N23	BRD8	1056
Block14	99	2	PLTB_N23	BRD8	408		Block14	99	2	PLTB_N23	BRD8	737		Block14	99	2	PLTB_N23	BRD8	1057
Block14	17	2	PLTB_N23	BRD8	368		Block14	140	2	PLTB_N23	BRD8	627		Block14	140	2	PLTB_N23	BRD8	1122
Block8	38	3	PLTE_H15	BRDT	392		Block8	38	3	PLTE_H15	BRDT	691		Block8	38	3	PLTE_H15	BRDT	1056.5
Block8	161	3	PLTE_H15	BRDT	392		Block8	79	3	PLTE_H15	BRDT	665.5		Block8	79	3	PLTE_H15	BRDT	1012
Block8	79	3	PLTE_H15	BRDT	326		Block8	120	3	PLTE_H15	BRDT	668		Block8	120	3	PLTE_H15	BRDT	1080
Block8	120	3	PLTE_H15	BRDT	322		Block8	161	3	PLTE_H15	BRDT	671.5		Block8	161	3	PLTE_H15	BRDT	1179
Block16	67	1	PLTD_P01	BRSK1	445		Block16	26	1	PLTD_P01	BRSK1	695		Block16	26	1	PLTD_P01	BRSK1	1088.5
Block16	108	1	PLTD_P01	BRSK1	379		Block16	67	1	PLTD_P01	BRSK1	803		Block16	67	1	PLTD_P01	BRSK1	1130
Block16	26	1	PLTD_P01	BRSK1	302		Block16	108	1	PLTD_P01	BRSK1	730		Block16	108	1	PLTD_P01	BRSK1	1114
Block16	149	1	PLTD_P01	BRSK1	71		Block16	149	1	PLTD_P01	BRSK1	554		Block16	149	1	PLTD_P01	BRSK1	975.5
Block13	19	3	PLTC_M06	BRSK2	541		Block13	19	3	PLTC_M06	BRSK2	755		Block13	19	3	PLTC_M06	BRSK2	1500.5
Block13	60	3	PLTC_M06	BRSK2	527		Block13	60	3	PLTC_M06	BRSK2	866		Block13	60	3	PLTC_M06	BRSK2	1221
Block13	142	3	PLTC_M06	BRSK2	487		Block13	101	3	PLTC_M06	BRSK2	959		Block13	101	3	PLTC_M06	BRSK2	1202.5
Block13	101	3	PLTC_M06	BRSK2	354		Block13	142	3	PLTC_M06	BRSK2	859		Block13	142	3	PLTC_M06	BRSK2	1342
Block14	98	3	PLTB_N21	BTF3	706		Block14	16	3	PLTB_N21	BTF3	4597		Block14	16	3	PLTB_N21	BTF3	2019.5
Block14	57	3	PLTB_N21	BTF3	674		Block14	57	3	PLTB_N21	BTF3	4712		Block14	57	3	PLTB_N21	BTF3	2573
Block14	16	3	PLTB_N21	BTF3	634		Block14	98	3	PLTB_N21	BTF3	4860		Block14	98	3	PLTB_N21	BTF3	2374
Block14	139	3	PLTB_N21	BTF3	606		Block14	139	3	PLTB_N21	BTF3	2742		Block14	139	3	PLTB_N21	BTF3	2092
Block16	48	2	PLTA_P17	BTG1	373		Block16	7	2	PLTA_P17	BTG1	523.5		Block16	7	2	PLTA_P17	BTG1	794
Block16	130	2	PLTA_P17	BTG1	356		Block16	48	2	PLTA_P17	BTG1	799		Block16	48	2	PLTA_P17	BTG1	1003
Block16	89	2	PLTA_P17	BTG1	338		Block16	89	2	PLTA_P17	BTG1	740		Block16	89	2	PLTA_P17	BTG1	899.5
Block16	7	2	PLTA_P17	BTG1	192		Block16	130	2	PLTA_P17	BTG1	471		Block16	130	2	PLTA_P17	BTG1	775.5
Block4	20	2	PLTC_D08	BTG3	512		Block4	20	2	PLTC_D08	BTG3	952		Block4	20	2	PLTC_D08	BTG3	1174.5
Block4	143	2	PLTC_D08	BTG3	465		Block4	61	2	PLTC_D08	BTG3	915		Block4	61	2	PLTC_D08	BTG3	1114
Block4	61	2	PLTC_D08	BTG3	427		Block4	102	2	PLTC_D08	BTG3	949		Block4	102	2	PLTC_D08	BTG3	1214
Block4	102	2	PLTC_D08	BTG3	410		Block4	143	2	PLTC_D08	BTG3	709		Block4	143	2	PLTC_D08	BTG3	1090.5
Block4	89	3	PLTA_D18	BTRC	487		Block4	7	3	PLTA_D18	BTRC	674		Block4	7	3	PLTA_D18	BTRC	986
Block4	7	3	PLTA_D18	BTRC	412		Block4	48	3	PLTA_D18	BTRC	737		Block4	48	3	PLTA_D18	BTRC	984.5
Block4	130	3	PLTA_D18	BTRC	401		Block4	89	3	PLTA_D18	BTRC	664		Block4	89	3	PLTA_D18	BTRC	883
Block4	48	3	PLTA_D18	BTRC	376		Block4	130	3	PLTA_D18	BTRC	530		Block4	130	3	PLTA_D18	BTRC	942
Block15	150	1	PLTD_O04	BUB1	477.5		Block15	27	1	PLTD_O04	BUB1	917		Block15	27	1	PLTD_O04	BUB1	1337
Block15	68	1	PLTD_O04	BUB1	427		Block15	68	1	PLTD_O04	BUB1	989		Block15	68	1	PLTD_O04	BUB1	1191
Block15	27	1	PLTD_O04	BUB1	374		Block15	109	1	PLTD_O04	BUB1	1035		Block15	109	1	PLTD_O04	BUB1	1248
Block15	109	1	PLTD_O04	BUB1	358		Block15	150	1	PLTD_O04	BUB1	845		Block15	150	1	PLTD_O04	BUB1	1257.5
Block1	100	3	PLTC_A03	BUB1B	443		Block1	18	3	PLTC_A03	BUB1B	774		Block1	18	3	PLTC_A03	BUB1B	964
Block1	141	3	PLTC_A03	BUB1B	409		Block1	59	3	PLTC_A03	BUB1B	640		Block1	59	3	PLTC_A03	BUB1B	938
Block1	59	3	PLTC_A03	BUB1B	337		Block1	100	3	PLTC_A03	BUB1B	635.5		Block1	100	3	PLTC_A03	BUB1B	878
Block1	18	3	PLTC_A03	BUB1B	333		Block1	141	3	PLTC_A03	BUB1B	603		Block1	141	3	PLTC_A03	BUB1B	784
Block13	54	1	PLTB_M10	BUD31	449		Block13	13	1	PLTB_M10	BUD31	656		Block13	13	1	PLTB_M10	BUD31	1083.5
Block13	95	1	PLTB_M10	BUD31	414		Block13	54	1	PLTB_M10	BUD31	806		Block13	54	1	PLTB_M10	BUD31	1086
Block13	136	1	PLTB_M10	BUD31	384		Block13	95	1	PLTB_M10	BUD31	827		Block13	95	1	PLTB_M10	BUD31	1079
Block13	13	1	PLTB_M10	BUD31	351		Block13	136	1	PLTB_M10	BUD31	831.5		Block13	136	1	PLTB_M10	BUD31	1106
Block10	143	1	PLTC_J07	C10orf119	489		Block10	20	1	PLTC_J07	C10orf119	1887		Block10	20	1	PLTC_J07	C10orf119	1463
Block10	20	1	PLTC_J07	C10orf119	455		Block10	61	1	PLTC_J07	C10orf119	2312		Block10	61	1	PLTC_J07	C10orf119	1365
Block10	61	1	PLTC_J07	C10orf119	438		Block10	102	1	PLTC_J07	C10orf119	2367		Block10	102	1	PLTC_J07	C10orf119	1431
Block10	102	1	PLTC_J07	C10orf119	375.5		Block10	143	1	PLTC_J07	C10orf119	921.5		Block10	143	1	PLTC_J07	C10orf119	1311
Block9	151	3	PLTD_I09	C19orf50	578		Block9	28	3	PLTD_I09	C19orf50	4059		Block9	28	3	PLTD_I09	C19orf50	2072
Block9	28	3	PLTD_I09	C19orf50	534		Block9	69	3	PLTD_I09	C19orf50	3545		Block9	69	3	PLTD_I09	C19orf50	2094
Block9	69	3	PLTD_I09	C19orf50	524		Block9	110	3	PLTD_I09	C19orf50	3948		Block9	110	3	PLTD_I09	C19orf50	1811.5
Block9	110	3	PLTD_I09	C19orf50	490		Block9	151	3	PLTD_I09	C19orf50	3586.5		Block9	151	3	PLTD_I09	C19orf50	2127
Block15	149	1	PLTD_O01	C1D	518		Block15	26	1	PLTD_O01	C1D	2019		Block15	26	1	PLTD_O01	C1D	1639
Block15	67	1	PLTD_O01	C1D	439		Block15	67	1	PLTD_O01	C1D	2617.5		Block15	67	1	PLTD_O01	C1D	1545
Block15	26	1	PLTD_O01	C1D	379		Block15	108	1	PLTD_O01	C1D	2485		Block15	108	1	PLTD_O01	C1D	1584
Block15	108	1	PLTD_O01	C1D	341		Block15	149	1	PLTD_O01	C1D	1780		Block15	149	1	PLTD_O01	C1D	1479.5
Block7	162	3	PLTE_G18	C1orf174	744.5		Block7	39	3	PLTE_G18	C1orf174	3437.5		Block7	39	3	PLTE_G18	C1orf174	2807
Block7	121	3	PLTE_G18	C1orf174	675		Block7	80	3	PLTE_G18	C1orf174	4282		Block7	80	3	PLTE_G18	C1orf174	2704
Block7	39	3	PLTE_G18	C1orf174	656.5		Block7	121	3	PLTE_G18	C1orf174	4734		Block7	121	3	PLTE_G18	C1orf174	2460
Block7	80	3	PLTE_G18	C1orf174	569		Block7	162	3	PLTE_G18	C1orf174	4399		Block7	162	3	PLTE_G18	C1orf174	2582
Block5	163	2	PLTE_E20	C1orf216	542		Block5	40	2	PLTE_E20	C1orf216	1069		Block5	40	2	PLTE_E20	C1orf216	1198.5
Block5	122	2	PLTE_E20	C1orf216	520		Block5	81	2	PLTE_E20	C1orf216	984		Block5	81	2	PLTE_E20	C1orf216	1242
Block5	81	2	PLTE_E20	C1orf216	396		Block5	122	2	PLTE_E20	C1orf216	849		Block5	122	2	PLTE_E20	C1orf216	1217
Block5	40	2	PLTE_E20	C1orf216	338		Block5	163	2	PLTE_E20	C1orf216	1041		Block5	163	2	PLTE_E20	C1orf216	1320
Block5	28	2	PLTD_E08	C1orf57	605		Block5	28	2	PLTD_E08	C1orf57	1089		Block5	28	2	PLTD_E08	C1orf57	1325.5
Block5	151	2	PLTD_E08	C1orf57	570		Block5	69	2	PLTD_E08	C1orf57	921		Block5	69	2	PLTD_E08	C1orf57	1054
Block5	110	2	PLTD_E08	C1orf57	493		Block5	110	2	PLTD_E08	C1orf57	974.5		Block5	110	2	PLTD_E08	C1orf57	1184
Block5	69	2	PLTD_E08	C1orf57	482		Block5	151	2	PLTD_E08	C1orf57	860.5		Block5	151	2	PLTD_E08	C1orf57	1311
Block3	147	1	PLTC_C19	C20orf43	564		Block3	24	1	PLTC_C19	C20orf43	1014		Block3	24	1	PLTC_C19	C20orf43	1418
Block3	24	1	PLTC_C19	C20orf43	543.5		Block3	65	1	PLTC_C19	C20orf43	1141.5		Block3	65	1	PLTC_C19	C20orf43	1254
Block3	106	1	PLTC_C19	C20orf43	532		Block3	106	1	PLTC_C19	C20orf43	1060		Block3	106	1	PLTC_C19	C20orf43	1266
Block3	65	1	PLTC_C19	C20orf43	506		Block3	147	1	PLTC_C19	C20orf43	907		Block3	147	1	PLTC_C19	C20orf43	1359
Block10	26	1	PLTD_J01	C21orf2	1242		Block10	26	1	PLTD_J01	C21orf2	17587		Block10	26	1	PLTD_J01	C21orf2	8425.5
Block10	108	1	PLTD_J01	C21orf2	1204		Block10	67	1	PLTD_J01	C21orf2	15747.5		Block10	67	1	PLTD_J01	C21orf2	8210
Block10	149	1	PLTD_J01	C21orf2	1195		Block10	108	1	PLTD_J01	C21orf2	16086		Block10	108	1	PLTD_J01	C21orf2	7974
Block10	67	1	PLTD_J01	C21orf2	1185.5		Block10	149	1	PLTD_J01	C21orf2	14688.5		Block10	149	1	PLTD_J01	C21orf2	7608
Block13	80	3	PLTE_M18	C21orf33	2368		Block13	39	3	PLTE_M18	C21orf33	10507		Block13	39	3	PLTE_M18	C21orf33	6958
Block13	121	3	PLTE_M18	C21orf33	2253		Block13	80	3	PLTE_M18	C21orf33	12846		Block13	80	3	PLTE_M18	C21orf33	8294.5
Block13	39	3	PLTE_M18	C21orf33	2252.5		Block13	121	3	PLTE_M18	C21orf33	10480		Block13	121	3	PLTE_M18	C21orf33	6910
Block13	162	3	PLTE_M18	C21orf33	2211		Block13	162	3	PLTE_M18	C21orf33	8689		Block13	162	3	PLTE_M18	C21orf33	6184
Block10	151	1	PLTD_J07	C4BPA	483		Block10	28	1	PLTD_J07	C4BPA	1120		Block10	28	1	PLTD_J07	C4BPA	1211
Block10	69	1	PLTD_J07	C4BPA	397		Block10	69	1	PLTD_J07	C4BPA	958.5		Block10	69	1	PLTD_J07	C4BPA	1129
Block10	110	1	PLTD_J07	C4BPA	393		Block10	110	1	PLTD_J07	C4BPA	1052.5		Block10	110	1	PLTD_J07	C4BPA	1175
Block10	28	1	PLTD_J07	C4BPA	341		Block10	151	1	PLTD_J07	C4BPA	1166		Block10	151	1	PLTD_J07	C4BPA	1187
Block12	141	2	PLTC_L02	C6	366.5		Block12	18	2	PLTC_L02	C6	635		Block12	18	2	PLTC_L02	C6	1135.5
Block12	18	2	PLTC_L02	C6	361		Block12	59	2	PLTC_L02	C6	686		Block12	59	2	PLTC_L02	C6	959
Block12	59	2	PLTC_L02	C6	342		Block12	100	2	PLTC_L02	C6	661		Block12	100	2	PLTC_L02	C6	832
Block12	100	2	PLTC_L02	C6	308		Block12	141	2	PLTC_L02	C6	755		Block12	141	2	PLTC_L02	C6	977
Block5	164	3	PLTE_E24	C6orf106	652		Block5	41	3	PLTE_E24	C6orf106	1801		Block5	41	3	PLTE_E24	C6orf106	1565
Block5	123	3	PLTE_E24	C6orf106	506		Block5	82	3	PLTE_E24	C6orf106	1760		Block5	82	3	PLTE_E24	C6orf106	1371
Block5	41	3	PLTE_E24	C6orf106	497		Block5	123	3	PLTE_E24	C6orf106	1842		Block5	123	3	PLTE_E24	C6orf106	1431.5
Block5	82	3	PLTE_E24	C6orf106	425		Block5	164	3	PLTE_E24	C6orf106	1645		Block5	164	3	PLTE_E24	C6orf106	1729.5
Block8	26	3	PLTD_H03	C9orf86	644		Block8	26	3	PLTD_H03	C9orf86	2823		Block8	26	3	PLTD_H03	C9orf86	2185.5
Block8	67	3	PLTD_H03	C9orf86	607		Block8	67	3	PLTD_H03	C9orf86	2746		Block8	67	3	PLTD_H03	C9orf86	1785.5
Block8	108	3	PLTD_H03	C9orf86	576		Block8	108	3	PLTD_H03	C9orf86	2665		Block8	108	3	PLTD_H03	C9orf86	1836
Block8	149	3	PLTD_H03	C9orf86	501		Block8	149	3	PLTD_H03	C9orf86	2767		Block8	149	3	PLTD_H03	C9orf86	2362
Block3	105	2	PLTC_C17	C9orf96	499		Block3	23	2	PLTC_C17	C9orf96	1610		Block3	23	2	PLTC_C17	C9orf96	1425.5
Block3	146	2	PLTC_C17	C9orf96	481		Block3	64	2	PLTC_C17	C9orf96	1758		Block3	64	2	PLTC_C17	C9orf96	1416
Block3	23	2	PLTC_C17	C9orf96	473.5		Block3	105	2	PLTC_C17	C9orf96	1725		Block3	105	2	PLTC_C17	C9orf96	1545
Block3	64	2	PLTC_C17	C9orf96	417		Block3	146	2	PLTC_C17	C9orf96	1439		Block3	146	2	PLTC_C17	C9orf96	1394
Block4	46	1	PLTA_D10	CA1	516		Block4	5	1	PLTA_D10	CA1	1676		Block4	5	1	PLTA_D10	CA1	1408
Block4	5	1	PLTA_D10	CA1	515		Block4	46	1	PLTA_D10	CA1	1750		Block4	46	1	PLTA_D10	CA1	1426
Block4	128	1	PLTA_D10	CA1	506		Block4	87	1	PLTA_D10	CA1	1817		Block4	87	1	PLTA_D10	CA1	1296
Block4	87	1	PLTA_D10	CA1	504		Block4	128	1	PLTA_D10	CA1	1410		Block4	128	1	PLTA_D10	CA1	1310
Block7	158	1	PLTE_G04	CA4	398		Block7	35	1	PLTE_G04	CA4	703		Block7	35	1	PLTE_G04	CA4	1018
Block7	35	1	PLTE_G04	CA4	392		Block7	76	1	PLTE_G04	CA4	728		Block7	76	1	PLTE_G04	CA4	894
Block7	117	1	PLTE_G04	CA4	388		Block7	117	1	PLTE_G04	CA4	763		Block7	117	1	PLTE_G04	CA4	1092
Block7	76	1	PLTE_G04	CA4	310		Block7	158	1	PLTE_G04	CA4	779		Block7	158	1	PLTE_G04	CA4	1025
Block15	76	3	PLTE_O06	CA9	428		Block15	35	3	PLTE_O06	CA9	1531		Block15	35	3	PLTE_O06	CA9	1415
Block15	35	3	PLTE_O06	CA9	367		Block15	76	3	PLTE_O06	CA9	1557.5		Block15	76	3	PLTE_O06	CA9	1378.5
Block15	117	3	PLTE_O06	CA9	339		Block15	117	3	PLTE_O06	CA9	1352		Block15	117	3	PLTE_O06	CA9	1364
Block15	158	3	PLTE_O06	CA9	327		Block15	158	3	PLTE_O06	CA9	1220		Block15	158	3	PLTE_O06	CA9	1202
Block9	145	2	PLTC_I14	CAB39L	613		Block9	22	2	PLTC_I14	CAB39L	2404		Block9	22	2	PLTC_I14	CAB39L	2122
Block9	22	2	PLTC_I14	CAB39L	530		Block9	63	2	PLTC_I14	CAB39L	2446		Block9	63	2	PLTC_I14	CAB39L	1664
Block9	63	2	PLTC_I14	CAB39L	527		Block9	104	2	PLTC_I14	CAB39L	2211		Block9	104	2	PLTC_I14	CAB39L	1838.5
Block9	104	2	PLTC_I14	CAB39L	489		Block9	145	2	PLTC_I14	CAB39L	2484		Block9	145	2	PLTC_I14	CAB39L	1818
Block12	51	2	PLTB_L02	CABC1	498.5		Block12	10	2	PLTB_L02	CABC1	838		Block12	10	2	PLTB_L02	CABC1	1593
Block12	133	2	PLTB_L02	CABC1	494		Block12	51	2	PLTB_L02	CABC1	1019.5		Block12	51	2	PLTB_L02	CABC1	1294
Block12	10	2	PLTB_L02	CABC1	452		Block12	92	2	PLTB_L02	CABC1	845		Block12	92	2	PLTB_L02	CABC1	1341
Block12	92	2	PLTB_L02	CABC1	430.5		Block12	133	2	PLTB_L02	CABC1	917.5		Block12	133	2	PLTB_L02	CABC1	1383.5
Block4	37	2	PLTE_D11	CABYR	508.5		Block4	37	2	PLTE_D11	CABYR	1934		Block4	37	2	PLTE_D11	CABYR	1502
Block4	160	2	PLTE_D11	CABYR	475		Block4	78	2	PLTE_D11	CABYR	1988		Block4	78	2	PLTE_D11	CABYR	1350
Block4	78	2	PLTE_D11	CABYR	469		Block4	119	2	PLTE_D11	CABYR	1862		Block4	119	2	PLTE_D11	CABYR	1724
Block4	119	2	PLTE_D11	CABYR	399		Block4	160	2	PLTE_D11	CABYR	1708.5		Block4	160	2	PLTE_D11	CABYR	1349.5
Block7	164	2	PLTE_G23	CAGE1	581		Block7	41	2	PLTE_G23	CAGE1	3082		Block7	41	2	PLTE_G23	CAGE1	2212.5
Block7	41	2	PLTE_G23	CAGE1	536		Block7	82	2	PLTE_G23	CAGE1	3008		Block7	82	2	PLTE_G23	CAGE1	2258
Block7	123	2	PLTE_G23	CAGE1	513		Block7	123	2	PLTE_G23	CAGE1	3004		Block7	123	2	PLTE_G23	CAGE1	2299
Block7	82	2	PLTE_G23	CAGE1	422		Block7	164	2	PLTE_G23	CAGE1	2660		Block7	164	2	PLTE_G23	CAGE1	2415
Block7	128	1	PLTA_G10	CALM2	487		Block7	5	1	PLTA_G10	CALM2	700		Block7	5	1	PLTA_G10	CALM2	1297.5
Block7	5	1	PLTA_G10	CALM2	452		Block7	46	1	PLTA_G10	CALM2	747		Block7	46	1	PLTA_G10	CALM2	1276
Block7	87	1	PLTA_G10	CALM2	425		Block7	87	1	PLTA_G10	CALM2	775		Block7	87	1	PLTA_G10	CALM2	1110
Block7	46	1	PLTA_G10	CALM2	404		Block7	128	1	PLTA_G10	CALM2	751		Block7	128	1	PLTA_G10	CALM2	1074
Block16	130	3	PLTA_P18	CALM3	414		Block16	7	3	PLTA_P18	CALM3	1409		Block16	7	3	PLTA_P18	CALM3	1129
Block16	89	3	PLTA_P18	CALM3	389		Block16	48	3	PLTA_P18	CALM3	2266		Block16	48	3	PLTA_P18	CALM3	1323.5
Block16	48	3	PLTA_P18	CALM3	348		Block16	89	3	PLTA_P18	CALM3	1804		Block16	89	3	PLTA_P18	CALM3	1177.5
Block16	7	3	PLTA_P18	CALM3	217		Block16	130	3	PLTA_P18	CALM3	1247		Block16	130	3	PLTA_P18	CALM3	1065
Block7	61	2	PLTC_G08	CALML4	553		Block7	20	2	PLTC_G08	CALML4	2987		Block7	20	2	PLTC_G08	CALML4	1534
Block7	20	2	PLTC_G08	CALML4	509		Block7	61	2	PLTC_G08	CALML4	3044		Block7	61	2	PLTC_G08	CALML4	1653
Block7	143	2	PLTC_G08	CALML4	491		Block7	102	2	PLTC_G08	CALML4	2955.5		Block7	102	2	PLTC_G08	CALML4	1793.5
Block7	102	2	PLTC_G08	CALML4	332		Block7	143	2	PLTC_G08	CALML4	1532.5		Block7	143	2	PLTC_G08	CALML4	1972
Block16	116	3	PLTE_P03	CALR	311		Block16	34	3	PLTE_P03	CALR	678		Block16	34	3	PLTE_P03	CALR	907.5
Block16	75	3	PLTE_P03	CALR	284		Block16	75	3	PLTE_P03	CALR	600		Block16	75	3	PLTE_P03	CALR	874
Block16	157	3	PLTE_P03	CALR	254		Block16	116	3	PLTE_P03	CALR	676		Block16	116	3	PLTE_P03	CALR	1043
Block16	34	3	PLTE_P03	CALR	196		Block16	157	3	PLTE_P03	CALR	567		Block16	157	3	PLTE_P03	CALR	916
Block11	161	3	PLTE_K15	CALR3	500		Block11	38	3	PLTE_K15	CALR3	669		Block11	38	3	PLTE_K15	CALR3	1045.5
Block11	38	3	PLTE_K15	CALR3	433		Block11	79	3	PLTE_K15	CALR3	651		Block11	79	3	PLTE_K15	CALR3	973.5
Block11	79	3	PLTE_K15	CALR3	392		Block11	120	3	PLTE_K15	CALR3	659		Block11	120	3	PLTE_K15	CALR3	1014
Block11	120	3	PLTE_K15	CALR3	392		Block11	161	3	PLTE_K15	CALR3	638.5		Block11	161	3	PLTE_K15	CALR3	1188
Block5	24	2	PLTC_E20	CALU	493		Block5	24	2	PLTC_E20	CALU	737		Block5	24	2	PLTC_E20	CALU	1140
Block5	147	2	PLTC_E20	CALU	388		Block5	65	2	PLTC_E20	CALU	877		Block5	65	2	PLTC_E20	CALU	904
Block5	65	2	PLTC_E20	CALU	369		Block5	106	2	PLTC_E20	CALU	833		Block5	106	2	PLTC_E20	CALU	1162.5
Block5	106	2	PLTC_E20	CALU	307		Block5	147	2	PLTC_E20	CALU	670		Block5	147	2	PLTC_E20	CALU	976.5
Block13	112	2	PLTD_M14	CAMK1	395		Block13	30	2	PLTD_M14	CAMK1	1212		Block13	30	2	PLTD_M14	CAMK1	1403
Block13	153	2	PLTD_M14	CAMK1	379.5		Block13	71	2	PLTD_M14	CAMK1	1335		Block13	71	2	PLTD_M14	CAMK1	1160.5
Block13	30	2	PLTD_M14	CAMK1	352		Block13	112	2	PLTD_M14	CAMK1	1134.5		Block13	112	2	PLTD_M14	CAMK1	1361
Block13	71	2	PLTD_M14	CAMK1	315.5		Block13	153	2	PLTD_M14	CAMK1	1157.5		Block13	153	2	PLTD_M14	CAMK1	1554.5
Block6	140	1	PLTB_F22	CAMK1G	524		Block6	17	1	PLTB_F22	CAMK1G	2773		Block6	17	1	PLTB_F22	CAMK1G	1877
Block6	17	1	PLTB_F22	CAMK1G	520		Block6	58	1	PLTB_F22	CAMK1G	2912		Block6	58	1	PLTB_F22	CAMK1G	1872.5
Block6	58	1	PLTB_F22	CAMK1G	512.5		Block6	99	1	PLTB_F22	CAMK1G	2704		Block6	99	1	PLTB_F22	CAMK1G	1787
Block6	99	1	PLTB_F22	CAMK1G	484.5		Block6	140	1	PLTB_F22	CAMK1G	2385		Block6	140	1	PLTB_F22	CAMK1G	1826
Block2	103	2	PLTC_B11	CAMK2A	812		Block2	21	2	PLTC_B11	CAMK2A	5758		Block2	21	2	PLTC_B11	CAMK2A	3058
Block2	62	2	PLTC_B11	CAMK2A	800		Block2	62	2	PLTC_B11	CAMK2A	4932		Block2	62	2	PLTC_B11	CAMK2A	2795
Block2	144	2	PLTC_B11	CAMK2A	745		Block2	103	2	PLTC_B11	CAMK2A	4911.5		Block2	103	2	PLTC_B11	CAMK2A	2659
Block2	21	2	PLTC_B11	CAMK2A	628		Block2	144	2	PLTC_B11	CAMK2A	5355		Block2	144	2	PLTC_B11	CAMK2A	2565.5
Block7	137	1	PLTB_G13	CAMK2B	1167		Block7	14	1	PLTB_G13	CAMK2B	7696		Block7	14	1	PLTB_G13	CAMK2B	4138.5
Block7	14	1	PLTB_G13	CAMK2B	1091		Block7	55	1	PLTB_G13	CAMK2B	9513		Block7	55	1	PLTB_G13	CAMK2B	4586.5
Block7	55	1	PLTB_G13	CAMK2B	1041		Block7	96	1	PLTB_G13	CAMK2B	9646		Block7	96	1	PLTB_G13	CAMK2B	4533
Block7	96	1	PLTB_G13	CAMK2B	996		Block7	137	1	PLTB_G13	CAMK2B	9336		Block7	137	1	PLTB_G13	CAMK2B	4498.5
Block6	17	3	PLTB_F24	CAMK2D	601		Block6	17	3	PLTB_F24	CAMK2D	1313		Block6	17	3	PLTB_F24	CAMK2D	1209.5
Block6	140	3	PLTB_F24	CAMK2D	536.5		Block6	58	3	PLTB_F24	CAMK2D	1618		Block6	58	3	PLTB_F24	CAMK2D	1231.5
Block6	58	3	PLTB_F24	CAMK2D	500.5		Block6	99	3	PLTB_F24	CAMK2D	1599		Block6	99	3	PLTB_F24	CAMK2D	1171.5
Block6	99	3	PLTB_F24	CAMK2D	408		Block6	140	3	PLTB_F24	CAMK2D	1303.5		Block6	140	3	PLTB_F24	CAMK2D	1235
Block2	72	3	PLTD_B18	CAMK2G	912		Block2	31	3	PLTD_B18	CAMK2G	9602		Block2	31	3	PLTD_B18	CAMK2G	4799
Block2	154	3	PLTD_B18	CAMK2G	890		Block2	72	3	PLTD_B18	CAMK2G	11382		Block2	72	3	PLTD_B18	CAMK2G	4683
Block2	31	3	PLTD_B18	CAMK2G	881		Block2	113	3	PLTD_B18	CAMK2G	10895		Block2	113	3	PLTD_B18	CAMK2G	4617
Block2	113	3	PLTD_B18	CAMK2G	873		Block2	154	3	PLTD_B18	CAMK2G	11676		Block2	154	3	PLTD_B18	CAMK2G	4642
Block13	6	1	PLTA_M13	CAMK4	445		Block13	6	1	PLTA_M13	CAMK4	689		Block13	6	1	PLTA_M13	CAMK4	1108
Block13	47	1	PLTA_M13	CAMK4	442.5		Block13	47	1	PLTA_M13	CAMK4	885		Block13	47	1	PLTA_M13	CAMK4	1075
Block13	88	1	PLTA_M13	CAMK4	401		Block13	88	1	PLTA_M13	CAMK4	727		Block13	88	1	PLTA_M13	CAMK4	1143
Block13	129	1	PLTA_M13	CAMK4	396		Block13	129	1	PLTA_M13	CAMK4	958		Block13	129	1	PLTA_M13	CAMK4	1293
Block6	134	3	PLTB_F06	CAMKK1	601		Block6	11	3	PLTB_F06	CAMKK1	3728		Block6	11	3	PLTB_F06	CAMKK1	2427
Block6	11	3	PLTB_F06	CAMKK1	597.5		Block6	52	3	PLTB_F06	CAMKK1	4249		Block6	52	3	PLTB_F06	CAMKK1	2475
Block6	52	3	PLTB_F06	CAMKK1	573.5		Block6	93	3	PLTB_F06	CAMKK1	3996		Block6	93	3	PLTB_F06	CAMKK1	2409
Block6	93	3	PLTB_F06	CAMKK1	534		Block6	134	3	PLTB_F06	CAMKK1	3125.5		Block6	134	3	PLTB_F06	CAMKK1	2540.5
Block1	60	2	PLTC_A05	CAMKK2	920.5		Block1	19	2	PLTC_A05	CAMKK2	7379		Block1	19	2	PLTC_A05	CAMKK2	3488
Block1	101	2	PLTC_A05	CAMKK2	812		Block1	60	2	PLTC_A05	CAMKK2	7581.5		Block1	60	2	PLTC_A05	CAMKK2	3436
Block1	142	2	PLTC_A05	CAMKK2	730		Block1	101	2	PLTC_A05	CAMKK2	7402		Block1	101	2	PLTC_A05	CAMKK2	3134.5
Block1	19	2	PLTC_A05	CAMKK2	652		Block1	142	2	PLTC_A05	CAMKK2	7467		Block1	142	2	PLTC_A05	CAMKK2	2795.5
Block10	10	2	PLTB_J02	CAMKV	635		Block10	10	2	PLTB_J02	CAMKV	1206.5		Block10	10	2	PLTB_J02	CAMKV	1851
Block10	133	2	PLTB_J02	CAMKV	616		Block10	51	2	PLTB_J02	CAMKV	1289		Block10	51	2	PLTB_J02	CAMKV	1570
Block10	92	2	PLTB_J02	CAMKV	570		Block10	92	2	PLTB_J02	CAMKV	1124		Block10	92	2	PLTB_J02	CAMKV	1428
Block10	51	2	PLTB_J02	CAMKV	548		Block10	133	2	PLTB_J02	CAMKV	1290		Block10	133	2	PLTB_J02	CAMKV	1656
Block14	157	3	PLTE_N03	CAPG	410.5		Block14	34	3	PLTE_N03	CAPG	690		Block14	34	3	PLTE_N03	CAPG	1019
Block14	34	3	PLTE_N03	CAPG	347		Block14	75	3	PLTE_N03	CAPG	642		Block14	75	3	PLTE_N03	CAPG	988
Block14	75	3	PLTE_N03	CAPG	327		Block14	116	3	PLTE_N03	CAPG	662		Block14	116	3	PLTE_N03	CAPG	1064
Block14	116	3	PLTE_N03	CAPG	320		Block14	157	3	PLTE_N03	CAPG	568		Block14	157	3	PLTE_N03	CAPG	1056
Block7	30	1	PLTD_G13	CARD8	491		Block7	30	1	PLTD_G13	CARD8	1206.5		Block7	30	1	PLTD_G13	CARD8	1191.5
Block7	112	1	PLTD_G13	CARD8	425.5		Block7	71	1	PLTD_G13	CARD8	1002		Block7	71	1	PLTD_G13	CARD8	1067
Block7	153	1	PLTD_G13	CARD8	419		Block7	112	1	PLTD_G13	CARD8	960		Block7	112	1	PLTD_G13	CARD8	1089
Block7	71	1	PLTD_G13	CARD8	396		Block7	153	1	PLTD_G13	CARD8	1035.5		Block7	153	1	PLTD_G13	CARD8	1199
Block13	154	2	PLTD_M17	CARD9	578		Block13	31	2	PLTD_M17	CARD9	4249		Block13	31	2	PLTD_M17	CARD9	2662
Block13	113	2	PLTD_M17	CARD9	572		Block13	72	2	PLTD_M17	CARD9	4002		Block13	72	2	PLTD_M17	CARD9	2303
Block13	31	2	PLTD_M17	CARD9	538.5		Block13	113	2	PLTD_M17	CARD9	3969.5		Block13	113	2	PLTD_M17	CARD9	2531
Block13	72	2	PLTD_M17	CARD9	504		Block13	154	2	PLTD_M17	CARD9	3476		Block13	154	2	PLTD_M17	CARD9	2628.5
Block5	100	3	PLTC_E03	CARHSP1	396		Block5	18	3	PLTC_E03	CARHSP1	10191		Block5	18	3	PLTC_E03	CARHSP1	3101.5
Block5	18	3	PLTC_E03	CARHSP1	395.5		Block5	59	3	PLTC_E03	CARHSP1	12625.5		Block5	59	3	PLTC_E03	CARHSP1	2927
Block5	141	3	PLTC_E03	CARHSP1	318		Block5	100	3	PLTC_E03	CARHSP1	14198		Block5	100	3	PLTC_E03	CARHSP1	3414
Block5	59	3	PLTC_E03	CARHSP1	314		Block5	141	3	PLTC_E03	CARHSP1	11784		Block5	141	3	PLTC_E03	CARHSP1	3072.5
Block14	32	1	PLTD_N19	CASP1	520		Block14	32	1	PLTD_N19	CASP1	3316		Block14	32	1	PLTD_N19	CASP1	2422
Block14	155	1	PLTD_N19	CASP1	490		Block14	73	1	PLTD_N19	CASP1	3207.5		Block14	73	1	PLTD_N19	CASP1	2332.5
Block14	114	1	PLTD_N19	CASP1	437		Block14	114	1	PLTD_N19	CASP1	3161		Block14	114	1	PLTD_N19	CASP1	2229
Block14	73	1	PLTD_N19	CASP1	436		Block14	155	1	PLTD_N19	CASP1	2466		Block14	155	1	PLTD_N19	CASP1	2074
Block1	110	1	PLTD_A07	CASP10	383		Block1	28	1	PLTD_A07	CASP10	995		Block1	28	1	PLTD_A07	CASP10	833.5
Block1	69	1	PLTD_A07	CASP10	357		Block1	69	1	PLTD_A07	CASP10	617		Block1	69	1	PLTD_A07	CASP10	668
Block1	28	1	PLTD_A07	CASP10	318		Block1	110	1	PLTD_A07	CASP10	560.5		Block1	110	1	PLTD_A07	CASP10	643
Block1	151	1	PLTD_A07	CASP10	295		Block1	151	1	PLTD_A07	CASP10	619		Block1	151	1	PLTD_A07	CASP10	728
Block11	91	3	PLTA_K24	CASP3	493		Block11	9	3	PLTA_K24	CASP3	1328		Block11	9	3	PLTA_K24	CASP3	1261
Block11	132	3	PLTA_K24	CASP3	492		Block11	50	3	PLTA_K24	CASP3	1631.5		Block11	50	3	PLTA_K24	CASP3	1166
Block11	50	3	PLTA_K24	CASP3	481		Block11	91	3	PLTA_K24	CASP3	1707		Block11	91	3	PLTA_K24	CASP3	1166
Block11	9	3	PLTA_K24	CASP3	472.5		Block11	132	3	PLTA_K24	CASP3	1276		Block11	132	3	PLTA_K24	CASP3	1171.5
Block10	32	1	PLTD_J19	CASP4	328		Block10	32	1	PLTD_J19	CASP4	598		Block10	32	1	PLTD_J19	CASP4	772
Block10	114	1	PLTD_J19	CASP4	300		Block10	73	1	PLTD_J19	CASP4	541		Block10	73	1	PLTD_J19	CASP4	908
Block10	155	1	PLTD_J19	CASP4	300		Block10	114	1	PLTD_J19	CASP4	544		Block10	114	1	PLTD_J19	CASP4	574
Block10	73	1	PLTD_J19	CASP4	291		Block10	155	1	PLTD_J19	CASP4	454		Block10	155	1	PLTD_J19	CASP4	801.5
Block7	32	3	PLTD_G21	CASP6	455.5		Block7	32	3	PLTD_G21	CASP6	1843.5		Block7	32	3	PLTD_G21	CASP6	1200
Block7	114	3	PLTD_G21	CASP6	425.5		Block7	73	3	PLTD_G21	CASP6	1649		Block7	73	3	PLTD_G21	CASP6	1135
Block7	155	3	PLTD_G21	CASP6	402		Block7	114	3	PLTD_G21	CASP6	1753.5		Block7	114	3	PLTD_G21	CASP6	1241
Block7	73	3	PLTD_G21	CASP6	311		Block7	155	3	PLTD_G21	CASP6	1525		Block7	155	3	PLTD_G21	CASP6	1082
Block2	105	3	PLTC_B18	CASP7	624		Block2	23	3	PLTC_B18	CASP7	1122		Block2	23	3	PLTC_B18	CASP7	1510
Block2	23	3	PLTC_B18	CASP7	612		Block2	64	3	PLTC_B18	CASP7	1086		Block2	64	3	PLTC_B18	CASP7	1343
Block2	64	3	PLTC_B18	CASP7	595		Block2	105	3	PLTC_B18	CASP7	1068		Block2	105	3	PLTC_B18	CASP7	1452
Block2	146	3	PLTC_B18	CASP7	590		Block2	146	3	PLTC_B18	CASP7	1003		Block2	146	3	PLTC_B18	CASP7	1607
Block10	88	2	PLTA_J14	CASP9	472		Block10	6	2	PLTA_J14	CASP9	728		Block10	6	2	PLTA_J14	CASP9	987
Block10	129	2	PLTA_J14	CASP9	405		Block10	47	2	PLTA_J14	CASP9	683.5		Block10	47	2	PLTA_J14	CASP9	916
Block10	47	2	PLTA_J14	CASP9	402		Block10	88	2	PLTA_J14	CASP9	646		Block10	88	2	PLTA_J14	CASP9	930
Block10	6	2	PLTA_J14	CASP9	320		Block10	129	2	PLTA_J14	CASP9	636		Block10	129	2	PLTA_J14	CASP9	1009
Block8	64	1	PLTC_H16	CASS4	549		Block8	23	1	PLTC_H16	CASS4	1970		Block8	23	1	PLTC_H16	CASS4	2032.5
Block8	23	1	PLTC_H16	CASS4	520		Block8	64	1	PLTC_H16	CASS4	2033.5		Block8	64	1	PLTC_H16	CASS4	1750
Block8	146	1	PLTC_H16	CASS4	487		Block8	105	1	PLTC_H16	CASS4	1847		Block8	105	1	PLTC_H16	CASS4	1745.5
Block8	105	1	PLTC_H16	CASS4	484.5		Block8	146	1	PLTC_H16	CASS4	1885		Block8	146	1	PLTC_H16	CASS4	1698
Block14	86	3	PLTA_N09	CBFA2T3	4099		Block14	4	3	PLTA_N09	CBFA2T3	6993		Block14	4	3	PLTA_N09	CBFA2T3	9511
Block14	45	3	PLTA_N09	CBFA2T3	4021		Block14	45	3	PLTA_N09	CBFA2T3	7939		Block14	45	3	PLTA_N09	CBFA2T3	10402
Block14	127	3	PLTA_N09	CBFA2T3	3993		Block14	86	3	PLTA_N09	CBFA2T3	7540.5		Block14	86	3	PLTA_N09	CBFA2T3	10727
Block14	4	3	PLTA_N09	CBFA2T3	3786.5		Block14	127	3	PLTA_N09	CBFA2T3	6754		Block14	127	3	PLTA_N09	CBFA2T3	9653.5
Block6	43	3	PLTA_F03	CBFB	520		Block6	2	3	PLTA_F03	CBFB	983		Block6	2	3	PLTA_F03	CBFB	1445
Block6	125	3	PLTA_F03	CBFB	509		Block6	43	3	PLTA_F03	CBFB	1120		Block6	43	3	PLTA_F03	CBFB	1465
Block6	84	3	PLTA_F03	CBFB	482.5		Block6	84	3	PLTA_F03	CBFB	1138.5		Block6	84	3	PLTA_F03	CBFB	1419
Block6	2	3	PLTA_F03	CBFB	26		Block6	125	3	PLTA_F03	CBFB	1121		Block6	125	3	PLTA_F03	CBFB	1271
Block1	117	3	PLTE_A06	CBLC	598		Block1	35	3	PLTE_A06	CBLC	6399.5		Block1	35	3	PLTE_A06	CBLC	2052
Block1	76	3	PLTE_A06	CBLC	563		Block1	76	3	PLTE_A06	CBLC	6364.5		Block1	76	3	PLTE_A06	CBLC	2115.5
Block1	158	3	PLTE_A06	CBLC	558		Block1	117	3	PLTE_A06	CBLC	5964		Block1	117	3	PLTE_A06	CBLC	1883
Block1	35	3	PLTE_A06	CBLC	512		Block1	158	3	PLTE_A06	CBLC	5712		Block1	158	3	PLTE_A06	CBLC	2095
Block7	59	1	PLTC_G01	CBX5	1002.5		Block7	18	1	PLTC_G01	CBX5	809		Block7	18	1	PLTC_G01	CBX5	1311
Block7	141	1	PLTC_G01	CBX5	893.5		Block7	59	1	PLTC_G01	CBX5	945.5		Block7	59	1	PLTC_G01	CBX5	1297.5
Block7	18	1	PLTC_G01	CBX5	874		Block7	100	1	PLTC_G01	CBX5	755.5		Block7	100	1	PLTC_G01	CBX5	1274
Block7	100	1	PLTC_G01	CBX5	787		Block7	141	1	PLTC_G01	CBX5	807		Block7	141	1	PLTC_G01	CBX5	1338
Block5	161	3	PLTE_E15	CCDC110	477		Block5	38	3	PLTE_E15	CCDC110	654		Block5	38	3	PLTE_E15	CCDC110	772.5
Block5	38	3	PLTE_E15	CCDC110	404		Block5	79	3	PLTE_E15	CCDC110	631		Block5	79	3	PLTE_E15	CCDC110	922
Block5	120	3	PLTE_E15	CCDC110	387		Block5	120	3	PLTE_E15	CCDC110	620		Block5	120	3	PLTE_E15	CCDC110	865
Block5	79	3	PLTE_E15	CCDC110	373.5		Block5	161	3	PLTE_E15	CCDC110	663		Block5	161	3	PLTE_E15	CCDC110	1077
Block9	161	3	PLTE_I15	CCDC33	502.5		Block9	38	3	PLTE_I15	CCDC33	713.5		Block9	38	3	PLTE_I15	CCDC33	1245
Block9	120	3	PLTE_I15	CCDC33	398		Block9	79	3	PLTE_I15	CCDC33	649		Block9	79	3	PLTE_I15	CCDC33	1038
Block9	38	3	PLTE_I15	CCDC33	395		Block9	120	3	PLTE_I15	CCDC33	723.5		Block9	120	3	PLTE_I15	CCDC33	1101
Block9	79	3	PLTE_I15	CCDC33	324		Block9	161	3	PLTE_I15	CCDC33	686		Block9	161	3	PLTE_I15	CCDC33	1343
Block11	157	3	PLTE_K03	CCDC36	482		Block11	34	3	PLTE_K03	CCDC36	973		Block11	34	3	PLTE_K03	CCDC36	1040
Block11	34	3	PLTE_K03	CCDC36	439		Block11	75	3	PLTE_K03	CCDC36	653		Block11	75	3	PLTE_K03	CCDC36	991
Block11	116	3	PLTE_K03	CCDC36	318		Block11	116	3	PLTE_K03	CCDC36	683		Block11	116	3	PLTE_K03	CCDC36	1212
Block11	75	3	PLTE_K03	CCDC36	297		Block11	157	3	PLTE_K03	CCDC36	660		Block11	157	3	PLTE_K03	CCDC36	979
Block14	60	2	PLTC_N05	CCM2	704.5		Block14	19	2	PLTC_N05	CCM2	6995		Block14	19	2	PLTC_N05	CCM2	3456
Block14	142	2	PLTC_N05	CCM2	701		Block14	60	2	PLTC_N05	CCM2	7482		Block14	60	2	PLTC_N05	CCM2	3788
Block14	19	2	PLTC_N05	CCM2	642		Block14	101	2	PLTC_N05	CCM2	8338		Block14	101	2	PLTC_N05	CCM2	3651
Block14	101	2	PLTC_N05	CCM2	614		Block14	142	2	PLTC_N05	CCM2	5921		Block14	142	2	PLTC_N05	CCM2	3078
Block1	116	2	PLTE_A02	CCNA1	502		Block1	34	2	PLTE_A02	CCNA1	1299		Block1	34	2	PLTE_A02	CCNA1	1071
Block1	34	2	PLTE_A02	CCNA1	457.5		Block1	75	2	PLTE_A02	CCNA1	1229		Block1	75	2	PLTE_A02	CCNA1	1125
Block1	75	2	PLTE_A02	CCNA1	435		Block1	116	2	PLTE_A02	CCNA1	1079		Block1	116	2	PLTE_A02	CCNA1	948
Block1	157	2	PLTE_A02	CCNA1	390		Block1	157	2	PLTE_A02	CCNA1	981		Block1	157	2	PLTE_A02	CCNA1	810
Block9	159	2	PLTE_I08	CCNA2	471		Block9	36	2	PLTE_I08	CCNA2	665		Block9	36	2	PLTE_I08	CCNA2	1211
Block9	36	2	PLTE_I08	CCNA2	438.5		Block9	77	2	PLTE_I08	CCNA2	647		Block9	77	2	PLTE_I08	CCNA2	1024
Block9	118	2	PLTE_I08	CCNA2	399		Block9	118	2	PLTE_I08	CCNA2	739.5		Block9	118	2	PLTE_I08	CCNA2	995
Block9	77	2	PLTE_I08	CCNA2	331		Block9	159	2	PLTE_I08	CCNA2	681		Block9	159	2	PLTE_I08	CCNA2	1010
Block16	128	3	PLTA_P12	CCNB1	530		Block16	5	3	PLTA_P12	CCNB1	1082		Block16	5	3	PLTA_P12	CCNB1	1313.5
Block16	87	3	PLTA_P12	CCNB1	510		Block16	46	3	PLTA_P12	CCNB1	1427		Block16	46	3	PLTA_P12	CCNB1	1424
Block16	46	3	PLTA_P12	CCNB1	385		Block16	87	3	PLTA_P12	CCNB1	1175.5		Block16	87	3	PLTA_P12	CCNB1	1443.5
Block16	5	3	PLTA_P12	CCNB1	301		Block16	128	3	PLTA_P12	CCNB1	781		Block16	128	3	PLTA_P12	CCNB1	1278
Block6	130	2	PLTA_F17	CCNB1IP1	420		Block6	7	2	PLTA_F17	CCNB1IP1	468		Block6	7	2	PLTA_F17	CCNB1IP1	983
Block6	48	2	PLTA_F17	CCNB1IP1	398.5		Block6	48	2	PLTA_F17	CCNB1IP1	726		Block6	48	2	PLTA_F17	CCNB1IP1	982.5
Block6	7	2	PLTA_F17	CCNB1IP1	392		Block6	89	2	PLTA_F17	CCNB1IP1	636		Block6	89	2	PLTA_F17	CCNB1IP1	936.5
Block6	89	2	PLTA_F17	CCNB1IP1	337		Block6	130	2	PLTA_F17	CCNB1IP1	655.5		Block6	130	2	PLTA_F17	CCNB1IP1	883
Block3	132	3	PLTA_C24	CCND1	527		Block3	9	3	PLTA_C24	CCND1	1813		Block3	9	3	PLTA_C24	CCND1	1427
Block3	91	3	PLTA_C24	CCND1	494		Block3	50	3	PLTA_C24	CCND1	1988		Block3	50	3	PLTA_C24	CCND1	1558
Block3	50	3	PLTA_C24	CCND1	482		Block3	91	3	PLTA_C24	CCND1	1946		Block3	91	3	PLTA_C24	CCND1	1322.5
Block3	9	3	PLTA_C24	CCND1	415		Block3	132	3	PLTA_C24	CCND1	1788		Block3	132	3	PLTA_C24	CCND1	1461
Block3	98	1	PLTB_C19	CCND2	611		Block3	16	1	PLTB_C19	CCND2	2925		Block3	16	1	PLTB_C19	CCND2	1762
Block3	139	1	PLTB_C19	CCND2	568		Block3	57	1	PLTB_C19	CCND2	3137		Block3	57	1	PLTB_C19	CCND2	1924.5
Block3	57	1	PLTB_C19	CCND2	555		Block3	98	1	PLTB_C19	CCND2	2891		Block3	98	1	PLTB_C19	CCND2	1961
Block3	16	1	PLTB_C19	CCND2	524		Block3	139	1	PLTB_C19	CCND2	2625		Block3	139	1	PLTB_C19	CCND2	1884
Block1	97	2	PLTB_A17	CCNH	468.5		Block1	15	2	PLTB_A17	CCNH	2160		Block1	15	2	PLTB_A17	CCNH	1192
Block1	56	2	PLTB_A17	CCNH	445		Block1	56	2	PLTB_A17	CCNH	1980		Block1	56	2	PLTB_A17	CCNH	1292
Block1	138	2	PLTB_A17	CCNH	435		Block1	97	2	PLTB_A17	CCNH	1940		Block1	97	2	PLTB_A17	CCNH	1255
Block1	15	2	PLTB_A17	CCNH	334		Block1	138	2	PLTB_A17	CCNH	1965		Block1	138	2	PLTB_A17	CCNH	1097
Block8	23	2	PLTC_H17	CCNI	427		Block8	23	2	PLTC_H17	CCNI	1130		Block8	23	2	PLTC_H17	CCNI	1336
Block8	64	2	PLTC_H17	CCNI	392		Block8	64	2	PLTC_H17	CCNI	1090.5		Block8	64	2	PLTC_H17	CCNI	1082
Block8	146	2	PLTC_H17	CCNI	390		Block8	105	2	PLTC_H17	CCNI	959		Block8	105	2	PLTC_H17	CCNI	1146
Block8	105	2	PLTC_H17	CCNI	388		Block8	146	2	PLTC_H17	CCNI	909.5		Block8	146	2	PLTC_H17	CCNI	1088
Block1	154	3	PLTD_A18	CCR5	361		Block1	31	3	PLTD_A18	CCR5	546		Block1	31	3	PLTD_A18	CCR5	787
Block1	72	3	PLTD_A18	CCR5	326		Block1	72	3	PLTD_A18	CCR5	644		Block1	72	3	PLTD_A18	CCR5	708
Block1	31	3	PLTD_A18	CCR5	309		Block1	113	3	PLTD_A18	CCR5	566		Block1	113	3	PLTD_A18	CCR5	659
Block1	113	3	PLTD_A18	CCR5	297.5		Block1	154	3	PLTD_A18	CCR5	496		Block1	154	3	PLTD_A18	CCR5	704
Block12	11	1	PLTB_L04	CCRK	537		Block12	11	1	PLTB_L04	CCRK	1453		Block12	11	1	PLTB_L04	CCRK	1582
Block12	93	1	PLTB_L04	CCRK	526		Block12	52	1	PLTB_L04	CCRK	1548		Block12	52	1	PLTB_L04	CCRK	1467.5
Block12	134	1	PLTB_L04	CCRK	510		Block12	93	1	PLTB_L04	CCRK	1442.5		Block12	93	1	PLTB_L04	CCRK	1456.5
Block12	52	1	PLTB_L04	CCRK	502.5		Block12	134	1	PLTB_L04	CCRK	1443.5		Block12	134	1	PLTB_L04	CCRK	1501
Block3	102	2	PLTC_C08	CCT3	511		Block3	20	2	PLTC_C08	CCT3	1966		Block3	20	2	PLTC_C08	CCT3	1454
Block3	61	2	PLTC_C08	CCT3	500		Block3	61	2	PLTC_C08	CCT3	2053.5		Block3	61	2	PLTC_C08	CCT3	1351
Block3	20	2	PLTC_C08	CCT3	497.5		Block3	102	2	PLTC_C08	CCT3	2500		Block3	102	2	PLTC_C08	CCT3	1395
Block3	143	2	PLTC_C08	CCT3	495		Block3	143	2	PLTC_C08	CCT3	1996		Block3	143	2	PLTC_C08	CCT3	1196
Block5	21	3	PLTC_E12	CCT5	499		Block5	21	3	PLTC_E12	CCT5	1013.5		Block5	21	3	PLTC_E12	CCT5	1266
Block5	144	3	PLTC_E12	CCT5	481		Block5	62	3	PLTC_E12	CCT5	1144		Block5	62	3	PLTC_E12	CCT5	1188
Block5	62	3	PLTC_E12	CCT5	405		Block5	103	3	PLTC_E12	CCT5	1157		Block5	103	3	PLTC_E12	CCT5	1330
Block5	103	3	PLTC_E12	CCT5	376		Block5	144	3	PLTC_E12	CCT5	914.5		Block5	144	3	PLTC_E12	CCT5	1064
Block3	34	2	PLTE_C02	CD276	482		Block3	34	2	PLTE_C02	CD276	1800		Block3	34	2	PLTE_C02	CD276	1586
Block3	157	2	PLTE_C02	CD276	466		Block3	75	2	PLTE_C02	CD276	2121		Block3	75	2	PLTE_C02	CD276	1430
Block3	75	2	PLTE_C02	CD276	419		Block3	116	2	PLTE_C02	CD276	2059		Block3	116	2	PLTE_C02	CD276	1304
Block3	116	2	PLTE_C02	CD276	403		Block3	157	2	PLTE_C02	CD276	1920		Block3	157	2	PLTE_C02	CD276	487
Block8	23	3	PLTC_H18	CD5L	531		Block8	23	3	PLTC_H18	CD5L	2183		Block8	23	3	PLTC_H18	CD5L	1753
Block8	64	3	PLTC_H18	CD5L	495		Block8	64	3	PLTC_H18	CD5L	2136		Block8	64	3	PLTC_H18	CD5L	1571.5
Block8	105	3	PLTC_H18	CD5L	449		Block8	105	3	PLTC_H18	CD5L	1880		Block8	105	3	PLTC_H18	CD5L	1617
Block8	146	3	PLTC_H18	CD5L	410		Block8	146	3	PLTC_H18	CD5L	1917		Block8	146	3	PLTC_H18	CD5L	1504
Block10	31	2	PLTD_J17	CD96	1108		Block10	31	2	PLTD_J17	CD96	3082.5		Block10	31	2	PLTD_J17	CD96	4273
Block10	72	2	PLTD_J17	CD96	996		Block10	72	2	PLTD_J17	CD96	2947		Block10	72	2	PLTD_J17	CD96	4561
Block10	113	2	PLTD_J17	CD96	941.5		Block10	113	2	PLTD_J17	CD96	2527		Block10	113	2	PLTD_J17	CD96	4206
Block10	154	2	PLTD_J17	CD96	771		Block10	154	2	PLTD_J17	CD96	2758		Block10	154	2	PLTD_J17	CD96	3970.5
Block9	125	1	PLTA_I01	CDC2	672		Block9	2	1	PLTA_I01	CDC2	952		Block9	2	1	PLTA_I01	CDC2	1644
Block9	2	1	PLTA_I01	CDC2	600		Block9	43	1	PLTA_I01	CDC2	1121		Block9	43	1	PLTA_I01	CDC2	1363
Block9	43	1	PLTA_I01	CDC2	575		Block9	84	1	PLTA_I01	CDC2	1077.5		Block9	84	1	PLTA_I01	CDC2	1302
Block9	84	1	PLTA_I01	CDC2	403		Block9	125	1	PLTA_I01	CDC2	956		Block9	125	1	PLTA_I01	CDC2	1362.5
Block10	9	1	PLTA_J22	CDC20	526		Block10	9	1	PLTA_J22	CDC20	1060		Block10	9	1	PLTA_J22	CDC20	1415
Block10	132	1	PLTA_J22	CDC20	518		Block10	50	1	PLTA_J22	CDC20	1089		Block10	50	1	PLTA_J22	CDC20	1307
Block10	50	1	PLTA_J22	CDC20	487		Block10	91	1	PLTA_J22	CDC20	864		Block10	91	1	PLTA_J22	CDC20	1192
Block10	91	1	PLTA_J22	CDC20	473.5		Block10	132	1	PLTA_J22	CDC20	911.5		Block10	132	1	PLTA_J22	CDC20	1314.5
Block16	129	2	PLTA_P14	CDC25A	513		Block16	6	2	PLTA_P14	CDC25A	743		Block16	6	2	PLTA_P14	CDC25A	1139
Block16	47	2	PLTA_P14	CDC25A	450		Block16	47	2	PLTA_P14	CDC25A	1190		Block16	47	2	PLTA_P14	CDC25A	1261.5
Block16	88	2	PLTA_P14	CDC25A	436		Block16	88	2	PLTA_P14	CDC25A	987		Block16	88	2	PLTA_P14	CDC25A	1259
Block16	6	2	PLTA_P14	CDC25A	213		Block16	129	2	PLTA_P14	CDC25A	609.5		Block16	129	2	PLTA_P14	CDC25A	1052
Block7	137	3	PLTB_G15	CDC25C	574.5		Block7	14	3	PLTB_G15	CDC25C	1601		Block7	14	3	PLTB_G15	CDC25C	1446
Block7	14	3	PLTB_G15	CDC25C	532		Block7	55	3	PLTB_G15	CDC25C	1584		Block7	55	3	PLTB_G15	CDC25C	1484
Block7	55	3	PLTB_G15	CDC25C	518		Block7	96	3	PLTB_G15	CDC25C	1434		Block7	96	3	PLTB_G15	CDC25C	1279
Block7	96	3	PLTB_G15	CDC25C	484		Block7	137	3	PLTB_G15	CDC25C	1269		Block7	137	3	PLTB_G15	CDC25C	1423
Block13	151	2	PLTD_M08	CDC2L1	494		Block13	28	2	PLTD_M08	CDC2L1	1404		Block13	28	2	PLTD_M08	CDC2L1	1561.5
Block13	110	2	PLTD_M08	CDC2L1	414		Block13	69	2	PLTD_M08	CDC2L1	1518		Block13	69	2	PLTD_M08	CDC2L1	1369
Block13	28	2	PLTD_M08	CDC2L1	364		Block13	110	2	PLTD_M08	CDC2L1	1449		Block13	110	2	PLTD_M08	CDC2L1	1405
Block13	69	2	PLTD_M08	CDC2L1	323		Block13	151	2	PLTD_M08	CDC2L1	1330.5		Block13	151	2	PLTD_M08	CDC2L1	1778
Block12	146	1	PLTC_L16	CDC2L6	679		Block12	23	1	PLTC_L16	CDC2L6	1637		Block12	23	1	PLTC_L16	CDC2L6	1762
Block12	64	1	PLTC_L16	CDC2L6	530		Block12	64	1	PLTC_L16	CDC2L6	1746		Block12	64	1	PLTC_L16	CDC2L6	1463
Block12	23	1	PLTC_L16	CDC2L6	520		Block12	105	1	PLTC_L16	CDC2L6	1851.5		Block12	105	1	PLTC_L16	CDC2L6	1484
Block12	105	1	PLTC_L16	CDC2L6	485.5		Block12	146	1	PLTC_L16	CDC2L6	1557		Block12	146	1	PLTC_L16	CDC2L6	1482
Block14	44	3	PLTA_N06	CDC42	617		Block14	3	3	PLTA_N06	CDC42	1222		Block14	3	3	PLTA_N06	CDC42	1301
Block14	85	3	PLTA_N06	CDC42	601		Block14	44	3	PLTA_N06	CDC42	1388		Block14	44	3	PLTA_N06	CDC42	1622
Block14	3	3	PLTA_N06	CDC42	530		Block14	85	3	PLTA_N06	CDC42	1411.5		Block14	85	3	PLTA_N06	CDC42	1485
Block14	126	3	PLTA_N06	CDC42	514		Block14	126	3	PLTA_N06	CDC42	1171		Block14	126	3	PLTA_N06	CDC42	1685
Block6	31	2	PLTD_F17	CDH19	578.5		Block6	31	2	PLTD_F17	CDH19	3314		Block6	31	2	PLTD_F17	CDH19	1903
Block6	154	2	PLTD_F17	CDH19	572.5		Block6	72	2	PLTD_F17	CDH19	3063.5		Block6	72	2	PLTD_F17	CDH19	1945
Block6	113	2	PLTD_F17	CDH19	520		Block6	113	2	PLTD_F17	CDH19	2928		Block6	113	2	PLTD_F17	CDH19	1863
Block6	72	2	PLTD_F17	CDH19	432		Block6	154	2	PLTD_F17	CDH19	2858		Block6	154	2	PLTD_F17	CDH19	2006
Block12	32	3	PLTD_L21	CDK10	422		Block12	32	3	PLTD_L21	CDK10	1380		Block12	32	3	PLTD_L21	CDK10	1398
Block12	73	3	PLTD_L21	CDK10	411		Block12	73	3	PLTD_L21	CDK10	1207		Block12	73	3	PLTD_L21	CDK10	1180
Block12	155	3	PLTD_L21	CDK10	390.5		Block12	114	3	PLTD_L21	CDK10	1119.5		Block12	114	3	PLTD_L21	CDK10	1298
Block12	114	3	PLTD_L21	CDK10	381		Block12	155	3	PLTD_L21	CDK10	1216		Block12	155	3	PLTD_L21	CDK10	1299
Block13	29	3	PLTD_M12	CDK14	523		Block13	29	3	PLTD_M12	CDK14	1140		Block13	29	3	PLTD_M12	CDK14	1674
Block13	152	3	PLTD_M12	CDK14	500		Block13	70	3	PLTD_M12	CDK14	1193.5		Block13	70	3	PLTD_M12	CDK14	1414
Block13	111	3	PLTD_M12	CDK14	486		Block13	111	3	PLTD_M12	CDK14	1187		Block13	111	3	PLTD_M12	CDK14	1502
Block13	70	3	PLTD_M12	CDK14	472		Block13	152	3	PLTD_M12	CDK14	1100		Block13	152	3	PLTD_M12	CDK14	1644.5
Block9	7	2	PLTA_I17	CDK2	705		Block9	7	2	PLTA_I17	CDK2	1630.5		Block9	7	2	PLTA_I17	CDK2	1459
Block9	48	2	PLTA_I17	CDK2	604		Block9	48	2	PLTA_I17	CDK2	1702		Block9	48	2	PLTA_I17	CDK2	1599.5
Block9	89	2	PLTA_I17	CDK2	548		Block9	89	2	PLTA_I17	CDK2	1629		Block9	89	2	PLTA_I17	CDK2	1465
Block9	130	2	PLTA_I17	CDK2	484		Block9	130	2	PLTA_I17	CDK2	1538		Block9	130	2	PLTA_I17	CDK2	1360
Block4	20	3	PLTC_D09	CDK3	488		Block4	20	3	PLTC_D09	CDK3	1652		Block4	20	3	PLTC_D09	CDK3	1304
Block4	143	3	PLTC_D09	CDK3	485		Block4	61	3	PLTC_D09	CDK3	1718		Block4	61	3	PLTC_D09	CDK3	1252
Block4	61	3	PLTC_D09	CDK3	422		Block4	102	3	PLTC_D09	CDK3	1606		Block4	102	3	PLTC_D09	CDK3	1362
Block4	102	3	PLTC_D09	CDK3	422		Block4	143	3	PLTC_D09	CDK3	1501		Block4	143	3	PLTC_D09	CDK3	1273
Block11	125	1	PLTA_K01	CDK4	595		Block11	2	1	PLTA_K01	CDK4	613		Block11	2	1	PLTA_K01	CDK4	1125
Block11	2	1	PLTA_K01	CDK4	466		Block11	43	1	PLTA_K01	CDK4	769		Block11	43	1	PLTA_K01	CDK4	1065
Block11	43	1	PLTA_K01	CDK4	413		Block11	84	1	PLTA_K01	CDK4	761		Block11	84	1	PLTA_K01	CDK4	1041
Block11	84	1	PLTA_K01	CDK4	409		Block11	125	1	PLTA_K01	CDK4	743.5		Block11	125	1	PLTA_K01	CDK4	1134
Block11	44	2	PLTA_K05	CDK5	536.5		Block11	3	2	PLTA_K05	CDK5	663		Block11	3	2	PLTA_K05	CDK5	1387
Block11	126	2	PLTA_K05	CDK5	523		Block11	44	2	PLTA_K05	CDK5	826		Block11	44	2	PLTA_K05	CDK5	1193
Block11	3	2	PLTA_K05	CDK5	513		Block11	85	2	PLTA_K05	CDK5	833		Block11	85	2	PLTA_K05	CDK5	1156
Block11	85	2	PLTA_K05	CDK5	430.5		Block11	126	2	PLTA_K05	CDK5	755		Block11	126	2	PLTA_K05	CDK5	1287.5
Block6	59	2	PLTC_F02	CDK5R1	396		Block6	18	2	PLTC_F02	CDK5R1	553		Block6	18	2	PLTC_F02	CDK5R1	814
Block6	18	2	PLTC_F02	CDK5R1	339.5		Block6	59	2	PLTC_F02	CDK5R1	553		Block6	59	2	PLTC_F02	CDK5R1	904
Block6	141	2	PLTC_F02	CDK5R1	312		Block6	100	2	PLTC_F02	CDK5R1	541		Block6	100	2	PLTC_F02	CDK5R1	959.5
Block6	100	2	PLTC_F02	CDK5R1	279.5		Block6	141	2	PLTC_F02	CDK5R1	498		Block6	141	2	PLTC_F02	CDK5R1	769.5
Block1	87	2	PLTA_A11	CDK7	534		Block1	5	2	PLTA_A11	CDK7	1745.5		Block1	5	2	PLTA_A11	CDK7	1398
Block1	46	2	PLTA_A11	CDK7	469		Block1	46	2	PLTA_A11	CDK7	1506		Block1	46	2	PLTA_A11	CDK7	1472.5
Block1	5	2	PLTA_A11	CDK7	465.5		Block1	87	2	PLTA_A11	CDK7	1930		Block1	87	2	PLTA_A11	CDK7	1516.5
Block1	128	2	PLTA_A11	CDK7	453		Block1	128	2	PLTA_A11	CDK7	1763.5		Block1	128	2	PLTA_A11	CDK7	1275.5
Block16	82	2	PLTE_P23	CDK8	408		Block16	41	2	PLTE_P23	CDK8	817.5		Block16	41	2	PLTE_P23	CDK8	1233
Block16	123	2	PLTE_P23	CDK8	373		Block16	82	2	PLTE_P23	CDK8	824		Block16	82	2	PLTE_P23	CDK8	1356
Block16	164	2	PLTE_P23	CDK8	354		Block16	123	2	PLTE_P23	CDK8	673.5		Block16	123	2	PLTE_P23	CDK8	1048
Block16	41	2	PLTE_P23	CDK8	345		Block16	164	2	PLTE_P23	CDK8	653.5		Block16	164	2	PLTE_P23	CDK8	1011
Block1	49	1	PLTA_A19	CDK9	355		Block1	8	1	PLTA_A19	CDK9	761.5		Block1	8	1	PLTA_A19	CDK9	785.5
Block1	131	1	PLTA_A19	CDK9	339		Block1	49	1	PLTA_A19	CDK9	606.5		Block1	49	1	PLTA_A19	CDK9	782
Block1	90	1	PLTA_A19	CDK9	317		Block1	90	1	PLTA_A19	CDK9	507		Block1	90	1	PLTA_A19	CDK9	727.5
Block1	8	1	PLTA_A19	CDK9	292		Block1	131	1	PLTA_A19	CDK9	667		Block1	131	1	PLTA_A19	CDK9	602
Block12	45	2	PLTA_L08	CDKN1A	618		Block12	4	2	PLTA_L08	CDKN1A	1038		Block12	4	2	PLTA_L08	CDKN1A	1617
Block12	86	2	PLTA_L08	CDKN1A	589		Block12	45	2	PLTA_L08	CDKN1A	1108		Block12	45	2	PLTA_L08	CDKN1A	1578
Block12	127	2	PLTA_L08	CDKN1A	540		Block12	86	2	PLTA_L08	CDKN1A	1108		Block12	86	2	PLTA_L08	CDKN1A	1509
Block12	4	2	PLTA_L08	CDKN1A	524.5		Block12	127	2	PLTA_L08	CDKN1A	1105		Block12	127	2	PLTA_L08	CDKN1A	1604
Block14	54	3	PLTB_N12	CDKN2A	638		Block14	13	3	PLTB_N12	CDKN2A	4674.5		Block14	13	3	PLTB_N12	CDKN2A	2293
Block14	95	3	PLTB_N12	CDKN2A	613		Block14	54	3	PLTB_N12	CDKN2A	4974		Block14	54	3	PLTB_N12	CDKN2A	2777
Block14	13	3	PLTB_N12	CDKN2A	560		Block14	95	3	PLTB_N12	CDKN2A	4832		Block14	95	3	PLTB_N12	CDKN2A	2562
Block14	136	3	PLTB_N12	CDKN2A	529		Block14	136	3	PLTB_N12	CDKN2A	2232.5		Block14	136	3	PLTB_N12	CDKN2A	2367
Block7	136	2	PLTB_G11	CDKN2B	556		Block7	13	2	PLTB_G11	CDKN2B	2013		Block7	13	2	PLTB_G11	CDKN2B	1463
Block7	13	2	PLTB_G11	CDKN2B	517		Block7	54	2	PLTB_G11	CDKN2B	2160		Block7	54	2	PLTB_G11	CDKN2B	1686
Block7	54	2	PLTB_G11	CDKN2B	508		Block7	95	2	PLTB_G11	CDKN2B	2106.5		Block7	95	2	PLTB_G11	CDKN2B	1768
Block7	95	2	PLTB_G11	CDKN2B	479		Block7	136	2	PLTB_G11	CDKN2B	1675		Block7	136	2	PLTB_G11	CDKN2B	1727.5
Block2	128	3	PLTA_B12	CDKN2C	613.5		Block2	5	3	PLTA_B12	CDKN2C	1087		Block2	5	3	PLTA_B12	CDKN2C	1141.5
Block2	46	3	PLTA_B12	CDKN2C	613		Block2	46	3	PLTA_B12	CDKN2C	1138		Block2	46	3	PLTA_B12	CDKN2C	1235
Block2	87	3	PLTA_B12	CDKN2C	552		Block2	87	3	PLTA_B12	CDKN2C	1064.5		Block2	87	3	PLTA_B12	CDKN2C	1404
Block2	5	3	PLTA_B12	CDKN2C	524		Block2	128	3	PLTA_B12	CDKN2C	975		Block2	128	3	PLTA_B12	CDKN2C	1192
Block12	50	3	PLTA_L24	CDKN2D	748		Block12	9	3	PLTA_L24	CDKN2D	2376		Block12	9	3	PLTA_L24	CDKN2D	2354.5
Block12	9	3	PLTA_L24	CDKN2D	730		Block12	50	3	PLTA_L24	CDKN2D	3065		Block12	50	3	PLTA_L24	CDKN2D	2099
Block12	91	3	PLTA_L24	CDKN2D	710		Block12	91	3	PLTA_L24	CDKN2D	2931		Block12	91	3	PLTA_L24	CDKN2D	2400
Block12	132	3	PLTA_L24	CDKN2D	597		Block12	132	3	PLTA_L24	CDKN2D	2492		Block12	132	3	PLTA_L24	CDKN2D	2498.5
Block12	157	1	PLTE_L01	CDO1	498		Block12	34	1	PLTE_L01	CDO1	957		Block12	34	1	PLTE_L01	CDO1	1158.5
Block12	34	1	PLTE_L01	CDO1	438		Block12	75	1	PLTE_L01	CDO1	830		Block12	75	1	PLTE_L01	CDO1	1072
Block12	116	1	PLTE_L01	CDO1	413		Block12	116	1	PLTE_L01	CDO1	880.5		Block12	116	1	PLTE_L01	CDO1	1243.5
Block12	75	1	PLTE_L01	CDO1	397		Block12	157	1	PLTE_L01	CDO1	709.5		Block12	157	1	PLTE_L01	CDO1	1096.5
Block16	81	3	PLTE_P21	CEACAM1	1939		Block16	40	3	PLTE_P21	CEACAM1	8527.5		Block16	40	3	PLTE_P21	CEACAM1	6106.5
Block16	122	3	PLTE_P21	CEACAM1	1848		Block16	81	3	PLTE_P21	CEACAM1	8111		Block16	81	3	PLTE_P21	CEACAM1	6023
Block16	40	3	PLTE_P21	CEACAM1	1583		Block16	122	3	PLTE_P21	CEACAM1	7609		Block16	122	3	PLTE_P21	CEACAM1	5781
Block16	163	3	PLTE_P21	CEACAM1	1509.5		Block16	163	3	PLTE_P21	CEACAM1	6469		Block16	163	3	PLTE_P21	CEACAM1	4642
Block7	160	1	PLTE_G10	CEACAM7	487		Block7	37	1	PLTE_G10	CEACAM7	728.5		Block7	37	1	PLTE_G10	CEACAM7	1242
Block7	37	1	PLTE_G10	CEACAM7	408		Block7	78	1	PLTE_G10	CEACAM7	842		Block7	78	1	PLTE_G10	CEACAM7	1049
Block7	78	1	PLTE_G10	CEACAM7	390		Block7	119	1	PLTE_G10	CEACAM7	764		Block7	119	1	PLTE_G10	CEACAM7	1173
Block7	119	1	PLTE_G10	CEACAM7	379.5		Block7	160	1	PLTE_G10	CEACAM7	726		Block7	160	1	PLTE_G10	CEACAM7	1246
Block10	112	3	PLTD_J15	CEACAM8	491		Block10	30	3	PLTD_J15	CEACAM8	3823		Block10	30	3	PLTD_J15	CEACAM8	2019
Block10	71	3	PLTD_J15	CEACAM8	489		Block10	71	3	PLTD_J15	CEACAM8	3833		Block10	71	3	PLTD_J15	CEACAM8	2092.5
Block10	30	3	PLTD_J15	CEACAM8	437		Block10	112	3	PLTD_J15	CEACAM8	3662		Block10	112	3	PLTD_J15	CEACAM8	1875
Block10	153	3	PLTD_J15	CEACAM8	410.5		Block10	153	3	PLTD_J15	CEACAM8	3004		Block10	153	3	PLTD_J15	CEACAM8	1959.5
Block1	107	3	PLTC_A24	CEBPG	598		Block1	25	3	PLTC_A24	CEBPG	512		Block1	25	3	PLTC_A24	CEBPG	1121
Block1	66	3	PLTC_A24	CEBPG	415		Block1	66	3	PLTC_A24	CEBPG	609		Block1	66	3	PLTC_A24	CEBPG	992.5
Block1	25	3	PLTC_A24	CEBPG	405		Block1	107	3	PLTC_A24	CEBPG	624		Block1	107	3	PLTC_A24	CEBPG	836.5
Block1	148	3	PLTC_A24	CEBPG	404		Block1	148	3	PLTC_A24	CEBPG	487		Block1	148	3	PLTC_A24	CEBPG	863
Block2	79	3	PLTE_B15	CEP55	620.5		Block2	38	3	PLTE_B15	CEP55	4100.5		Block2	38	3	PLTE_B15	CEP55	2508
Block2	38	3	PLTE_B15	CEP55	596.5		Block2	79	3	PLTE_B15	CEP55	3236.5		Block2	79	3	PLTE_B15	CEP55	2099
Block2	161	3	PLTE_B15	CEP55	566.5		Block2	120	3	PLTE_B15	CEP55	3177		Block2	120	3	PLTE_B15	CEP55	2164
Block2	120	3	PLTE_B15	CEP55	527		Block2	161	3	PLTE_B15	CEP55	2677.5		Block2	161	3	PLTE_B15	CEP55	2487
Block9	146	3	PLTC_I18	CFL1	517		Block9	23	3	PLTC_I18	CFL1	725		Block9	23	3	PLTC_I18	CFL1	750
Block9	23	3	PLTC_I18	CFL1	444		Block9	64	3	PLTC_I18	CFL1	732		Block9	64	3	PLTC_I18	CFL1	1020.5
Block9	64	3	PLTC_I18	CFL1	401		Block9	105	3	PLTC_I18	CFL1	666		Block9	105	3	PLTC_I18	CFL1	1050
Block9	105	3	PLTC_I18	CFL1	388		Block9	146	3	PLTC_I18	CFL1	691		Block9	146	3	PLTC_I18	CFL1	969
Block9	132	2	PLTA_I23	CHEK1	473		Block9	9	2	PLTA_I23	CHEK1	1114		Block9	9	2	PLTA_I23	CHEK1	1183.5
Block9	9	2	PLTA_I23	CHEK1	446		Block9	50	2	PLTA_I23	CHEK1	1087		Block9	50	2	PLTA_I23	CHEK1	1128
Block9	50	2	PLTA_I23	CHEK1	425		Block9	91	2	PLTA_I23	CHEK1	965		Block9	91	2	PLTA_I23	CHEK1	1115
Block9	91	2	PLTA_I23	CHEK1	409		Block9	132	2	PLTA_I23	CHEK1	968.5		Block9	132	2	PLTA_I23	CHEK1	1173
Block11	2	3	PLTA_K03	CHEK2	444.5		Block11	2	3	PLTA_K03	CHEK2	667.5		Block11	2	3	PLTA_K03	CHEK2	1121
Block11	125	3	PLTA_K03	CHEK2	429		Block11	43	3	PLTA_K03	CHEK2	795		Block11	43	3	PLTA_K03	CHEK2	1114
Block11	43	3	PLTA_K03	CHEK2	417		Block11	84	3	PLTA_K03	CHEK2	847		Block11	84	3	PLTA_K03	CHEK2	1076
Block11	84	3	PLTA_K03	CHEK2	410		Block11	125	3	PLTA_K03	CHEK2	736.5		Block11	125	3	PLTA_K03	CHEK2	1174
Block14	160	2	PLTE_N11	CHI3L1	409		Block14	37	2	PLTE_N11	CHI3L1	831		Block14	37	2	PLTE_N11	CHI3L1	1538
Block14	37	2	PLTE_N11	CHI3L1	384		Block14	78	2	PLTE_N11	CHI3L1	873		Block14	78	2	PLTE_N11	CHI3L1	1067
Block14	119	2	PLTE_N11	CHI3L1	330		Block14	119	2	PLTE_N11	CHI3L1	763		Block14	119	2	PLTE_N11	CHI3L1	1064
Block14	78	2	PLTE_N11	CHI3L1	320		Block14	160	2	PLTE_N11	CHI3L1	661		Block14	160	2	PLTE_N11	CHI3L1	980
Block10	9	2	PLTA_J23	CHIC2	513		Block10	9	2	PLTA_J23	CHIC2	1307		Block10	9	2	PLTA_J23	CHIC2	1251
Block10	132	2	PLTA_J23	CHIC2	419		Block10	50	2	PLTA_J23	CHIC2	1306.5		Block10	50	2	PLTA_J23	CHIC2	1209
Block10	50	2	PLTA_J23	CHIC2	412		Block10	91	2	PLTA_J23	CHIC2	1144		Block10	91	2	PLTA_J23	CHIC2	1182
Block10	91	2	PLTA_J23	CHIC2	328		Block10	132	2	PLTA_J23	CHIC2	1174		Block10	132	2	PLTA_J23	CHIC2	1196
Block8	125	1	PLTA_H01	CHN1	617		Block8	2	1	PLTA_H01	CHN1	1659.5		Block8	2	1	PLTA_H01	CHN1	1738
Block8	2	1	PLTA_H01	CHN1	600		Block8	43	1	PLTA_H01	CHN1	1839		Block8	43	1	PLTA_H01	CHN1	1455.5
Block8	43	1	PLTA_H01	CHN1	528		Block8	84	1	PLTA_H01	CHN1	1995		Block8	84	1	PLTA_H01	CHN1	1343
Block8	84	1	PLTA_H01	CHN1	432		Block8	125	1	PLTA_H01	CHN1	1853		Block8	125	1	PLTA_H01	CHN1	1484
Block8	66	1	PLTC_H22	CHST4	412		Block8	25	1	PLTC_H22	CHST4	1276.5		Block8	25	1	PLTC_H22	CHST4	1466
Block8	107	1	PLTC_H22	CHST4	406		Block8	66	1	PLTC_H22	CHST4	1272		Block8	66	1	PLTC_H22	CHST4	1088
Block8	148	1	PLTC_H22	CHST4	399.5		Block8	107	1	PLTC_H22	CHST4	1137.5		Block8	107	1	PLTC_H22	CHST4	1016
Block8	25	1	PLTC_H22	CHST4	398		Block8	148	1	PLTC_H22	CHST4	1106		Block8	148	1	PLTC_H22	CHST4	1311
Block12	151	3	PLTD_L09	CIDEB	685		Block12	28	3	PLTD_L09	CIDEB	1183		Block12	28	3	PLTD_L09	CIDEB	1812
Block12	28	3	PLTD_L09	CIDEB	613		Block12	69	3	PLTD_L09	CIDEB	1135		Block12	69	3	PLTD_L09	CIDEB	1684.5
Block12	69	3	PLTD_L09	CIDEB	597		Block12	110	3	PLTD_L09	CIDEB	1043		Block12	110	3	PLTD_L09	CIDEB	1662
Block12	110	3	PLTD_L09	CIDEB	594		Block12	151	3	PLTD_L09	CIDEB	1046		Block12	151	3	PLTD_L09	CIDEB	1778
Block4	19	3	PLTC_D06	CIDEC	416		Block4	19	3	PLTC_D06	CIDEC	642.5		Block4	19	3	PLTC_D06	CIDEC	950
Block4	142	3	PLTC_D06	CIDEC	399		Block4	60	3	PLTC_D06	CIDEC	616		Block4	60	3	PLTC_D06	CIDEC	914
Block4	101	3	PLTC_D06	CIDEC	386		Block4	101	3	PLTC_D06	CIDEC	660		Block4	101	3	PLTC_D06	CIDEC	981.5
Block4	60	3	PLTC_D06	CIDEC	296		Block4	142	3	PLTC_D06	CIDEC	605		Block4	142	3	PLTC_D06	CIDEC	838
Block4	47	2	PLTA_D14	CISH	418		Block4	6	2	PLTA_D14	CISH	649		Block4	6	2	PLTA_D14	CISH	942.5
Block4	88	2	PLTA_D14	CISH	394.5		Block4	47	2	PLTA_D14	CISH	718		Block4	47	2	PLTA_D14	CISH	970
Block4	6	2	PLTA_D14	CISH	394		Block4	88	2	PLTA_D14	CISH	712		Block4	88	2	PLTA_D14	CISH	870.5
Block4	129	2	PLTA_D14	CISH	333		Block4	129	2	PLTA_D14	CISH	516		Block4	129	2	PLTA_D14	CISH	985
Block14	12	1	PLTB_N07	CITED1	723		Block14	12	1	PLTB_N07	CITED1	5395		Block14	12	1	PLTB_N07	CITED1	2492.5
Block14	135	1	PLTB_N07	CITED1	702		Block14	53	1	PLTB_N07	CITED1	6065		Block14	53	1	PLTB_N07	CITED1	2938
Block14	53	1	PLTB_N07	CITED1	686		Block14	94	1	PLTB_N07	CITED1	6130		Block14	94	1	PLTB_N07	CITED1	2811
Block14	94	1	PLTB_N07	CITED1	680		Block14	135	1	PLTB_N07	CITED1	5207.5		Block14	135	1	PLTB_N07	CITED1	2692.5
Block3	154	3	PLTD_C18	CKB	435		Block3	31	3	PLTD_C18	CKB	824		Block3	31	3	PLTD_C18	CKB	935.5
Block3	72	3	PLTD_C18	CKB	420		Block3	72	3	PLTD_C18	CKB	872		Block3	72	3	PLTD_C18	CKB	808
Block3	31	3	PLTD_C18	CKB	412		Block3	113	3	PLTD_C18	CKB	909.5		Block3	113	3	PLTD_C18	CKB	828.5
Block3	113	3	PLTD_C18	CKB	402		Block3	154	3	PLTD_C18	CKB	804		Block3	154	3	PLTD_C18	CKB	1012
Block5	29	3	PLTD_E12	CKM	491.5		Block5	29	3	PLTD_E12	CKM	870		Block5	29	3	PLTD_E12	CKM	975.5
Block5	152	3	PLTD_E12	CKM	420		Block5	70	3	PLTD_E12	CKM	828		Block5	70	3	PLTD_E12	CKM	796.5
Block5	111	3	PLTD_E12	CKM	390		Block5	111	3	PLTD_E12	CKM	732		Block5	111	3	PLTD_E12	CKM	1002.5
Block5	70	3	PLTD_E12	CKM	383		Block5	152	3	PLTD_E12	CKM	796		Block5	152	3	PLTD_E12	CKM	1049
Block16	74	2	PLTD_P23	CKMT2	446		Block16	33	2	PLTD_P23	CKMT2	3495.5		Block16	33	2	PLTD_P23	CKMT2	1821
Block16	115	2	PLTD_P23	CKMT2	404		Block16	74	2	PLTD_P23	CKMT2	3426.5		Block16	74	2	PLTD_P23	CKMT2	1761
Block16	33	2	PLTD_P23	CKMT2	359		Block16	115	2	PLTD_P23	CKMT2	2891		Block16	115	2	PLTD_P23	CKMT2	1708
Block16	156	2	PLTD_P23	CKMT2	345		Block16	156	2	PLTD_P23	CKMT2	2584		Block16	156	2	PLTD_P23	CKMT2	1481
Block14	152	1	PLTD_N10	CKS1B	532		Block14	29	1	PLTD_N10	CKS1B	1026		Block14	29	1	PLTD_N10	CKS1B	1491
Block14	29	1	PLTD_N10	CKS1B	456		Block14	70	1	PLTD_N10	CKS1B	1172		Block14	70	1	PLTD_N10	CKS1B	1308.5
Block14	70	1	PLTD_N10	CKS1B	435		Block14	111	1	PLTD_N10	CKS1B	988		Block14	111	1	PLTD_N10	CKS1B	1301
Block14	111	1	PLTD_N10	CKS1B	408.5		Block14	152	1	PLTD_N10	CKS1B	957		Block14	152	1	PLTD_N10	CKS1B	1522
Block3	4	3	PLTA_C09	CLK1	671		Block3	4	3	PLTA_C09	CLK1	1542		Block3	4	3	PLTA_C09	CLK1	1800
Block3	127	3	PLTA_C09	CLK1	632		Block3	45	3	PLTA_C09	CLK1	1564.5		Block3	45	3	PLTA_C09	CLK1	1822
Block3	45	3	PLTA_C09	CLK1	612		Block3	86	3	PLTA_C09	CLK1	1566		Block3	86	3	PLTA_C09	CLK1	1867
Block3	86	3	PLTA_C09	CLK1	599		Block3	127	3	PLTA_C09	CLK1	1384		Block3	127	3	PLTA_C09	CLK1	1765
Block11	9	2	PLTA_K23	CLK2	431		Block11	9	2	PLTA_K23	CLK2	738		Block11	9	2	PLTA_K23	CLK2	1078
Block11	132	2	PLTA_K23	CLK2	420		Block11	50	2	PLTA_K23	CLK2	857		Block11	50	2	PLTA_K23	CLK2	1069
Block11	91	2	PLTA_K23	CLK2	401		Block11	91	2	PLTA_K23	CLK2	718		Block11	91	2	PLTA_K23	CLK2	1098
Block11	50	2	PLTA_K23	CLK2	398		Block11	132	2	PLTA_K23	CLK2	775		Block11	132	2	PLTA_K23	CLK2	1091
Block9	45	1	PLTA_I07	CLK3	616		Block9	4	1	PLTA_I07	CLK3	838.5		Block9	4	1	PLTA_I07	CLK3	1626
Block9	4	1	PLTA_I07	CLK3	601.5		Block9	45	1	PLTA_I07	CLK3	988		Block9	45	1	PLTA_I07	CLK3	1442.5
Block9	127	1	PLTA_I07	CLK3	599		Block9	86	1	PLTA_I07	CLK3	1070		Block9	86	1	PLTA_I07	CLK3	1289.5
Block9	86	1	PLTA_I07	CLK3	403		Block9	127	1	PLTA_I07	CLK3	832		Block9	127	1	PLTA_I07	CLK3	1309.5
Block9	142	2	PLTC_I05	CLUAP1	600		Block9	19	2	PLTC_I05	CLUAP1	1047		Block9	19	2	PLTC_I05	CLUAP1	1349
Block9	19	2	PLTC_I05	CLUAP1	421		Block9	60	2	PLTC_I05	CLUAP1	1103		Block9	60	2	PLTC_I05	CLUAP1	1231
Block9	60	2	PLTC_I05	CLUAP1	406		Block9	101	2	PLTC_I05	CLUAP1	1152.5		Block9	101	2	PLTC_I05	CLUAP1	1196
Block9	101	2	PLTC_I05	CLUAP1	391		Block9	142	2	PLTC_I05	CLUAP1	666		Block9	142	2	PLTC_I05	CLUAP1	1024
Block7	151	2	PLTD_G08	CMPK1	492		Block7	28	2	PLTD_G08	CMPK1	1509		Block7	28	2	PLTD_G08	CMPK1	1415
Block7	28	2	PLTD_G08	CMPK1	462		Block7	69	2	PLTD_G08	CMPK1	1430		Block7	69	2	PLTD_G08	CMPK1	1150
Block7	110	2	PLTD_G08	CMPK1	378		Block7	110	2	PLTD_G08	CMPK1	1449.5		Block7	110	2	PLTD_G08	CMPK1	1252
Block7	69	2	PLTD_G08	CMPK1	374		Block7	151	2	PLTD_G08	CMPK1	1303		Block7	151	2	PLTD_G08	CMPK1	1182.5
Block13	50	3	PLTA_M24	CNN1	799		Block13	9	3	PLTA_M24	CNN1	6959		Block13	9	3	PLTA_M24	CNN1	2961
Block13	91	3	PLTA_M24	CNN1	721		Block13	50	3	PLTA_M24	CNN1	8138		Block13	50	3	PLTA_M24	CNN1	3111
Block13	9	3	PLTA_M24	CNN1	717		Block13	91	3	PLTA_M24	CNN1	7902		Block13	91	3	PLTA_M24	CNN1	3405
Block13	132	3	PLTA_M24	CNN1	717		Block13	132	3	PLTA_M24	CNN1	7450		Block13	132	3	PLTA_M24	CNN1	2856.5
Block10	97	2	PLTB_J17	CNOT2	499		Block10	15	2	PLTB_J17	CNOT2	928		Block10	15	2	PLTB_J17	CNOT2	1353
Block10	56	2	PLTB_J17	CNOT2	489		Block10	56	2	PLTB_J17	CNOT2	955		Block10	56	2	PLTB_J17	CNOT2	1097
Block10	138	2	PLTB_J17	CNOT2	488		Block10	97	2	PLTB_J17	CNOT2	949.5		Block10	97	2	PLTB_J17	CNOT2	1121
Block10	15	2	PLTB_J17	CNOT2	473		Block10	138	2	PLTB_J17	CNOT2	933.5		Block10	138	2	PLTB_J17	CNOT2	1240
Block5	11	3	PLTB_E06	CNOT8	425		Block5	11	3	PLTB_E06	CNOT8	663.5		Block5	11	3	PLTB_E06	CNOT8	1383
Block5	134	3	PLTB_E06	CNOT8	418		Block5	52	3	PLTB_E06	CNOT8	830		Block5	52	3	PLTB_E06	CNOT8	1104.5
Block5	93	3	PLTB_E06	CNOT8	392		Block5	93	3	PLTB_E06	CNOT8	833		Block5	93	3	PLTB_E06	CNOT8	1080
Block5	52	3	PLTB_E06	CNOT8	391		Block5	134	3	PLTB_E06	CNOT8	652		Block5	134	3	PLTB_E06	CNOT8	1160
Block5	160	1	PLTE_E10	CNRIP1	473		Block5	37	1	PLTE_E10	CNRIP1	705		Block5	37	1	PLTE_E10	CNRIP1	1087
Block5	37	1	PLTE_E10	CNRIP1	409		Block5	78	1	PLTE_E10	CNRIP1	636		Block5	78	1	PLTE_E10	CNRIP1	1048
Block5	119	1	PLTE_E10	CNRIP1	406		Block5	119	1	PLTE_E10	CNRIP1	629		Block5	119	1	PLTE_E10	CNRIP1	889
Block5	78	1	PLTE_E10	CNRIP1	311		Block5	160	1	PLTE_E10	CNRIP1	773		Block5	160	1	PLTE_E10	CNRIP1	1017
Block9	49	3	PLTA_I21	COL4A3BP	463		Block9	8	3	PLTA_I21	COL4A3BP	624		Block9	8	3	PLTA_I21	COL4A3BP	1053
Block9	8	3	PLTA_I21	COL4A3BP	449		Block9	49	3	PLTA_I21	COL4A3BP	600		Block9	49	3	PLTA_I21	COL4A3BP	999
Block9	131	3	PLTA_I21	COL4A3BP	410		Block9	90	3	PLTA_I21	COL4A3BP	533		Block9	90	3	PLTA_I21	COL4A3BP	896
Block9	90	3	PLTA_I21	COL4A3BP	303		Block9	131	3	PLTA_I21	COL4A3BP	581		Block9	131	3	PLTA_I21	COL4A3BP	948
Block8	29	2	PLTD_H11	COMMD3	789		Block8	29	2	PLTD_H11	COMMD3	12558.5		Block8	29	2	PLTD_H11	COMMD3	4528
Block8	152	2	PLTD_H11	COMMD3	706.5		Block8	70	2	PLTD_H11	COMMD3	10967.5		Block8	70	2	PLTD_H11	COMMD3	4482.5
Block8	70	2	PLTD_H11	COMMD3	685		Block8	111	2	PLTD_H11	COMMD3	11565		Block8	111	2	PLTD_H11	COMMD3	4237
Block8	111	2	PLTD_H11	COMMD3	605		Block8	152	2	PLTD_H11	COMMD3	9836.5		Block8	152	2	PLTD_H11	COMMD3	4078
Block16	71	2	PLTD_P14	COPB2	507		Block16	30	2	PLTD_P14	COPB2	1057		Block16	30	2	PLTD_P14	COPB2	1378
Block16	112	2	PLTD_P14	COPB2	437.5		Block16	71	2	PLTD_P14	COPB2	1155		Block16	71	2	PLTD_P14	COPB2	1512
Block16	153	2	PLTD_P14	COPB2	399		Block16	112	2	PLTD_P14	COPB2	935		Block16	112	2	PLTD_P14	COPB2	1471
Block16	30	2	PLTD_P14	COPB2	360		Block16	153	2	PLTD_P14	COPB2	860		Block16	153	2	PLTD_P14	COPB2	1379
Block12	127	1	PLTA_L07	COPEB	494		Block12	4	1	PLTA_L07	COPEB	849		Block12	4	1	PLTA_L07	COPEB	1120
Block12	45	1	PLTA_L07	COPEB	438		Block12	45	1	PLTA_L07	COPEB	887.5		Block12	45	1	PLTA_L07	COPEB	1167
Block12	86	1	PLTA_L07	COPEB	420		Block12	86	1	PLTA_L07	COPEB	949		Block12	86	1	PLTA_L07	COPEB	1092
Block12	4	1	PLTA_L07	COPEB	360		Block12	127	1	PLTA_L07	COPEB	864.5		Block12	127	1	PLTA_L07	COPEB	1250
Block9	103	1	PLTC_I10	COPG2	505.5		Block9	21	1	PLTC_I10	COPG2	933		Block9	21	1	PLTC_I10	COPG2	1148
Block9	62	1	PLTC_I10	COPG2	485		Block9	62	1	PLTC_I10	COPG2	926.5		Block9	62	1	PLTC_I10	COPG2	1136.5
Block9	144	1	PLTC_I10	COPG2	423.5		Block9	103	1	PLTC_I10	COPG2	922		Block9	103	1	PLTC_I10	COPG2	1148
Block9	21	1	PLTC_I10	COPG2	406		Block9	144	1	PLTC_I10	COPG2	759		Block9	144	1	PLTC_I10	COPG2	1079.5
Block10	145	3	PLTC_J15	COPS6	602.5		Block10	22	3	PLTC_J15	COPS6	6618		Block10	22	3	PLTC_J15	COPS6	3362
Block10	63	3	PLTC_J15	COPS6	588		Block10	63	3	PLTC_J15	COPS6	6796		Block10	63	3	PLTC_J15	COPS6	3003.5
Block10	22	3	PLTC_J15	COPS6	559		Block10	104	3	PLTC_J15	COPS6	5482.5		Block10	104	3	PLTC_J15	COPS6	3201
Block10	104	3	PLTC_J15	COPS6	498		Block10	145	3	PLTC_J15	COPS6	5952		Block10	145	3	PLTC_J15	COPS6	2740
Block14	143	2	PLTC_N08	COTL1	506		Block14	20	2	PLTC_N08	COTL1	1163		Block14	20	2	PLTC_N08	COTL1	1247.5
Block14	61	2	PLTC_N08	COTL1	438		Block14	61	2	PLTC_N08	COTL1	1226		Block14	61	2	PLTC_N08	COTL1	1383
Block14	102	2	PLTC_N08	COTL1	413		Block14	102	2	PLTC_N08	COTL1	1282		Block14	102	2	PLTC_N08	COTL1	1310.5
Block14	20	2	PLTC_N08	COTL1	371		Block14	143	2	PLTC_N08	COTL1	945		Block14	143	2	PLTC_N08	COTL1	1254
Block5	119	2	PLTE_E11	COX6B2	420.5		Block5	37	2	PLTE_E11	COX6B2	653		Block5	37	2	PLTE_E11	COX6B2	1052
Block5	160	2	PLTE_E11	COX6B2	378		Block5	78	2	PLTE_E11	COX6B2	648		Block5	78	2	PLTE_E11	COX6B2	972
Block5	78	2	PLTE_E11	COX6B2	363		Block5	119	2	PLTE_E11	COX6B2	659		Block5	119	2	PLTE_E11	COX6B2	1025.5
Block5	37	2	PLTE_E11	COX6B2	298		Block5	160	2	PLTE_E11	COX6B2	777.5		Block5	160	2	PLTE_E11	COX6B2	1123
Block8	128	2	PLTA_H11	COX6C	491		Block8	5	2	PLTA_H11	COX6C	617		Block8	5	2	PLTA_H11	COX6C	1279
Block8	46	2	PLTA_H11	COX6C	410		Block8	46	2	PLTA_H11	COX6C	726		Block8	46	2	PLTA_H11	COX6C	1001
Block8	5	2	PLTA_H11	COX6C	405		Block8	87	2	PLTA_H11	COX6C	656		Block8	87	2	PLTA_H11	COX6C	1059
Block8	87	2	PLTA_H11	COX6C	312		Block8	128	2	PLTA_H11	COX6C	586.5		Block8	128	2	PLTA_H11	COX6C	1110
Block14	30	1	PLTD_N13	CPA4	432		Block14	30	1	PLTD_N13	CPA4	992		Block14	30	1	PLTD_N13	CPA4	1492
Block14	153	1	PLTD_N13	CPA4	413		Block14	71	1	PLTD_N13	CPA4	1040		Block14	71	1	PLTD_N13	CPA4	1295
Block14	71	1	PLTD_N13	CPA4	337		Block14	112	1	PLTD_N13	CPA4	1041		Block14	112	1	PLTD_N13	CPA4	1245
Block14	112	1	PLTD_N13	CPA4	325		Block14	153	1	PLTD_N13	CPA4	869		Block14	153	1	PLTD_N13	CPA4	1478
Block16	121	2	PLTE_P17	CPM	8		Block16	39	2	PLTE_P17	CPM	0		Block16	39	2	PLTE_P17	CPM	0
Block16	39	2	PLTE_P17	CPM	0		Block16	80	2	PLTE_P17	CPM	0		Block16	80	2	PLTE_P17	CPM	0
Block16	80	2	PLTE_P17	CPM	0		Block16	121	2	PLTE_P17	CPM	7		Block16	121	2	PLTE_P17	CPM	0
Block16	162	2	PLTE_P17	CPM	0		Block16	162	2	PLTE_P17	CPM	0		Block16	162	2	PLTE_P17	CPM	9
Block1	157	1	PLTE_A01	CPXCR1	480		Block1	34	1	PLTE_A01	CPXCR1	1835		Block1	34	1	PLTE_A01	CPXCR1	1248
Block1	116	1	PLTE_A01	CPXCR1	418		Block1	75	1	PLTE_A01	CPXCR1	1690.5		Block1	75	1	PLTE_A01	CPXCR1	1152
Block1	75	1	PLTE_A01	CPXCR1	413		Block1	116	1	PLTE_A01	CPXCR1	1681		Block1	116	1	PLTE_A01	CPXCR1	924
Block1	34	1	PLTE_A01	CPXCR1	401		Block1	157	1	PLTE_A01	CPXCR1	1561.5		Block1	157	1	PLTE_A01	CPXCR1	1073
Block4	60	1	PLTC_D04	CRADD	809		Block4	19	1	PLTC_D04	CRADD	8636		Block4	19	1	PLTC_D04	CRADD	3562.5
Block4	19	1	PLTC_D04	CRADD	806.5		Block4	60	1	PLTC_D04	CRADD	9704		Block4	60	1	PLTC_D04	CRADD	5342
Block4	101	1	PLTC_D04	CRADD	720.5		Block4	101	1	PLTC_D04	CRADD	8558		Block4	101	1	PLTC_D04	CRADD	5087
Block4	142	1	PLTC_D04	CRADD	694		Block4	142	1	PLTC_D04	CRADD	6096.5		Block4	142	1	PLTC_D04	CRADD	3823
Block8	8	3	PLTA_H21	CREB1	412		Block8	8	3	PLTA_H21	CREB1	612		Block8	8	3	PLTA_H21	CREB1	885
Block8	131	3	PLTA_H21	CREB1	390.5		Block8	49	3	PLTA_H21	CREB1	637.5		Block8	49	3	PLTA_H21	CREB1	834
Block8	49	3	PLTA_H21	CREB1	313		Block8	90	3	PLTA_H21	CREB1	527		Block8	90	3	PLTA_H21	CREB1	776
Block8	90	3	PLTA_H21	CREB1	302		Block8	131	3	PLTA_H21	CREB1	469.5		Block8	131	3	PLTA_H21	CREB1	872.5
Block16	142	3	PLTC_P06	CREB5	423		Block16	19	3	PLTC_P06	CREB5	679		Block16	19	3	PLTC_P06	CREB5	906
Block16	60	3	PLTC_P06	CREB5	327		Block16	60	3	PLTC_P06	CREB5	898		Block16	60	3	PLTC_P06	CREB5	1053
Block16	101	3	PLTC_P06	CREB5	308		Block16	101	3	PLTC_P06	CREB5	723		Block16	101	3	PLTC_P06	CREB5	1085
Block16	19	3	PLTC_P06	CREB5	249		Block16	142	3	PLTC_P06	CREB5	657		Block16	142	3	PLTC_P06	CREB5	1188.5
Block15	40	1	PLTE_O19	CRISP2	997		Block15	40	1	PLTE_O19	CRISP2	14203		Block15	40	1	PLTE_O19	CRISP2	6374
Block15	122	1	PLTE_O19	CRISP2	958		Block15	81	1	PLTE_O19	CRISP2	14190		Block15	81	1	PLTE_O19	CRISP2	8060
Block15	81	1	PLTE_O19	CRISP2	926.5		Block15	122	1	PLTE_O19	CRISP2	12797		Block15	122	1	PLTE_O19	CRISP2	5920
Block15	163	1	PLTE_O19	CRISP2	760		Block15	163	1	PLTE_O19	CRISP2	11275		Block15	163	1	PLTE_O19	CRISP2	5138
Block8	57	2	PLTB_H20	CROT	446		Block8	16	2	PLTB_H20	CROT	725		Block8	16	2	PLTB_H20	CROT	1094.5
Block8	16	2	PLTB_H20	CROT	417		Block8	57	2	PLTB_H20	CROT	715		Block8	57	2	PLTB_H20	CROT	1078
Block8	139	2	PLTB_H20	CROT	410		Block8	98	2	PLTB_H20	CROT	758		Block8	98	2	PLTB_H20	CROT	1153
Block8	98	2	PLTB_H20	CROT	396		Block8	139	2	PLTB_H20	CROT	557.5		Block8	139	2	PLTB_H20	CROT	1049
Block11	17	2	PLTB_K23	CRX	439		Block11	17	2	PLTB_K23	CRX	732		Block11	17	2	PLTB_K23	CRX	1303
Block11	58	2	PLTB_K23	CRX	429.5		Block11	58	2	PLTB_K23	CRX	825		Block11	58	2	PLTB_K23	CRX	1154.5
Block11	140	2	PLTB_K23	CRX	429		Block11	99	2	PLTB_K23	CRX	766		Block11	99	2	PLTB_K23	CRX	993
Block11	99	2	PLTB_K23	CRX	409.5		Block11	140	2	PLTB_K23	CRX	719		Block11	140	2	PLTB_K23	CRX	1236
Block3	105	3	PLTC_C18	CRYAB	1640		Block3	23	3	PLTC_C18	CRYAB	27269		Block3	23	3	PLTC_C18	CRYAB	9729
Block3	23	3	PLTC_C18	CRYAB	1497.5		Block3	64	3	PLTC_C18	CRYAB	29868.5		Block3	64	3	PLTC_C18	CRYAB	11026
Block3	64	3	PLTC_C18	CRYAB	1472		Block3	105	3	PLTC_C18	CRYAB	29901		Block3	105	3	PLTC_C18	CRYAB	11195
Block3	146	3	PLTC_C18	CRYAB	1237		Block3	146	3	PLTC_C18	CRYAB	23560		Block3	146	3	PLTC_C18	CRYAB	10107
Block15	116	1	PLTE_O01	CSAG1	409.5		Block15	34	1	PLTE_O01	CSAG1	847.5		Block15	34	1	PLTE_O01	CSAG1	1079
Block15	157	1	PLTE_O01	CSAG1	396		Block15	75	1	PLTE_O01	CSAG1	829		Block15	75	1	PLTE_O01	CSAG1	1138.5
Block15	75	1	PLTE_O01	CSAG1	380.5		Block15	116	1	PLTE_O01	CSAG1	747		Block15	116	1	PLTE_O01	CSAG1	1193
Block15	34	1	PLTE_O01	CSAG1	371		Block15	157	1	PLTE_O01	CSAG1	647		Block15	157	1	PLTE_O01	CSAG1	1157
Block1	162	2	PLTE_A17	CSAG2	379		Block1	39	2	PLTE_A17	CSAG2	467		Block1	39	2	PLTE_A17	CSAG2	530
Block1	80	2	PLTE_A17	CSAG2	313.5		Block1	80	2	PLTE_A17	CSAG2	443		Block1	80	2	PLTE_A17	CSAG2	662
Block1	39	2	PLTE_A17	CSAG2	283		Block1	121	2	PLTE_A17	CSAG2	460		Block1	121	2	PLTE_A17	CSAG2	556
Block1	121	2	PLTE_A17	CSAG2	228.5		Block1	162	2	PLTE_A17	CSAG2	393		Block1	162	2	PLTE_A17	CSAG2	678.5
Block11	144	3	PLTC_K12	CSK	503.5		Block11	21	3	PLTC_K12	CSK	868		Block11	21	3	PLTC_K12	CSK	1377
Block11	21	3	PLTC_K12	CSK	437		Block11	62	3	PLTC_K12	CSK	927.5		Block11	62	3	PLTC_K12	CSK	1100.5
Block11	103	3	PLTC_K12	CSK	432		Block11	103	3	PLTC_K12	CSK	948		Block11	103	3	PLTC_K12	CSK	1186
Block11	62	3	PLTC_K12	CSK	416		Block11	144	3	PLTC_K12	CSK	948		Block11	144	3	PLTC_K12	CSK	1093
Block11	127	1	PLTA_K07	CSNK1D	594		Block11	4	1	PLTA_K07	CSNK1D	851		Block11	4	1	PLTA_K07	CSNK1D	1306.5
Block11	45	1	PLTA_K07	CSNK1D	490		Block11	45	1	PLTA_K07	CSNK1D	991		Block11	45	1	PLTA_K07	CSNK1D	1301
Block11	4	1	PLTA_K07	CSNK1D	423		Block11	86	1	PLTA_K07	CSNK1D	963		Block11	86	1	PLTA_K07	CSNK1D	1174
Block11	86	1	PLTA_K07	CSNK1D	422.5		Block11	127	1	PLTA_K07	CSNK1D	935		Block11	127	1	PLTA_K07	CSNK1D	1380
Block13	49	1	PLTA_M19	CSNK1G1	589		Block13	8	1	PLTA_M19	CSNK1G1	844		Block13	8	1	PLTA_M19	CSNK1G1	1486
Block13	131	1	PLTA_M19	CSNK1G1	586.5		Block13	49	1	PLTA_M19	CSNK1G1	1002		Block13	49	1	PLTA_M19	CSNK1G1	1291.5
Block13	8	1	PLTA_M19	CSNK1G1	524		Block13	90	1	PLTA_M19	CSNK1G1	895		Block13	90	1	PLTA_M19	CSNK1G1	1403
Block13	90	1	PLTA_M19	CSNK1G1	504		Block13	131	1	PLTA_M19	CSNK1G1	1168		Block13	131	1	PLTA_M19	CSNK1G1	1471.5
Block9	44	2	PLTA_I05	CSNK1G2	741		Block9	3	2	PLTA_I05	CSNK1G2	968		Block9	3	2	PLTA_I05	CSNK1G2	1936.5
Block9	3	2	PLTA_I05	CSNK1G2	669		Block9	44	2	PLTA_I05	CSNK1G2	1144		Block9	44	2	PLTA_I05	CSNK1G2	1727.5
Block9	126	2	PLTA_I05	CSNK1G2	664		Block9	85	2	PLTA_I05	CSNK1G2	1070.5		Block9	85	2	PLTA_I05	CSNK1G2	1535
Block9	85	2	PLTA_I05	CSNK1G2	543		Block9	126	2	PLTA_I05	CSNK1G2	954		Block9	126	2	PLTA_I05	CSNK1G2	1555.5
Block13	48	2	PLTA_M17	CSNK2A1	428		Block13	7	2	PLTA_M17	CSNK2A1	958		Block13	7	2	PLTA_M17	CSNK2A1	1068
Block13	89	2	PLTA_M17	CSNK2A1	408		Block13	48	2	PLTA_M17	CSNK2A1	1152		Block13	48	2	PLTA_M17	CSNK2A1	1153.5
Block13	130	2	PLTA_M17	CSNK2A1	400		Block13	89	2	PLTA_M17	CSNK2A1	1054.5		Block13	89	2	PLTA_M17	CSNK2A1	1212
Block13	7	2	PLTA_M17	CSNK2A1	388		Block13	130	2	PLTA_M17	CSNK2A1	881		Block13	130	2	PLTA_M17	CSNK2A1	1176.5
Block13	44	2	PLTA_M05	CSNK2A2	396		Block13	3	2	PLTA_M05	CSNK2A2	672		Block13	3	2	PLTA_M05	CSNK2A2	863
Block13	85	2	PLTA_M05	CSNK2A2	391		Block13	44	2	PLTA_M05	CSNK2A2	828		Block13	44	2	PLTA_M05	CSNK2A2	885
Block13	126	2	PLTA_M05	CSNK2A2	389		Block13	85	2	PLTA_M05	CSNK2A2	674		Block13	85	2	PLTA_M05	CSNK2A2	1008.5
Block13	3	2	PLTA_M05	CSNK2A2	299		Block13	126	2	PLTA_M05	CSNK2A2	734		Block13	126	2	PLTA_M05	CSNK2A2	1073
Block11	160	3	PLTE_K12	CST4	483		Block11	37	3	PLTE_K12	CST4	665.5		Block11	37	3	PLTE_K12	CST4	1246.5
Block11	37	3	PLTE_K12	CST4	433		Block11	78	3	PLTE_K12	CST4	661		Block11	78	3	PLTE_K12	CST4	1069
Block11	119	3	PLTE_K12	CST4	414		Block11	119	3	PLTE_K12	CST4	569		Block11	119	3	PLTE_K12	CST4	1069.5
Block11	78	3	PLTE_K12	CST4	411		Block11	160	3	PLTE_K12	CST4	702		Block11	160	3	PLTE_K12	CST4	1261
Block7	7	1	PLTA_G16	CSTB	438		Block7	7	1	PLTA_G16	CSTB	915		Block7	7	1	PLTA_G16	CSTB	984
Block7	130	1	PLTA_G16	CSTB	428		Block7	48	1	PLTA_G16	CSTB	1204.5		Block7	48	1	PLTA_G16	CSTB	960
Block7	48	1	PLTA_G16	CSTB	417		Block7	89	1	PLTA_G16	CSTB	1138		Block7	89	1	PLTA_G16	CSTB	975
Block7	89	1	PLTA_G16	CSTB	401		Block7	130	1	PLTA_G16	CSTB	932.5		Block7	130	1	PLTA_G16	CSTB	900.5
Block9	157	1	PLTE_I01	CT45A1	1142.5		Block9	34	1	PLTE_I01	CT45A1	4561		Block9	34	1	PLTE_I01	CT45A1	2587
Block9	34	1	PLTE_I01	CT45A1	1032		Block9	75	1	PLTE_I01	CT45A1	4800		Block9	75	1	PLTE_I01	CT45A1	2270
Block9	75	1	PLTE_I01	CT45A1	939.5		Block9	116	1	PLTE_I01	CT45A1	5181		Block9	116	1	PLTE_I01	CT45A1	2377
Block9	116	1	PLTE_I01	CT45A1	899		Block9	157	1	PLTE_I01	CT45A1	4517		Block9	157	1	PLTE_I01	CT45A1	2015
Block13	40	1	PLTE_M19	CT47A1	819		Block13	40	1	PLTE_M19	CT47A1	14153		Block13	40	1	PLTE_M19	CT47A1	13201.5
Block13	81	1	PLTE_M19	CT47A1	707		Block13	81	1	PLTE_M19	CT47A1	14635.5		Block13	81	1	PLTE_M19	CT47A1	20885
Block13	163	1	PLTE_M19	CT47A1	699		Block13	122	1	PLTE_M19	CT47A1	11179		Block13	122	1	PLTE_M19	CT47A1	12496
Block13	122	1	PLTE_M19	CT47A1	517		Block13	163	1	PLTE_M19	CT47A1	11399.5		Block13	163	1	PLTE_M19	CT47A1	14897
Block7	163	3	PLTE_G21	CT62	597		Block7	40	3	PLTE_G21	CT62	2275		Block7	40	3	PLTE_G21	CT62	2154
Block7	40	3	PLTE_G21	CT62	519		Block7	81	3	PLTE_G21	CT62	2277.5		Block7	81	3	PLTE_G21	CT62	1959
Block7	122	3	PLTE_G21	CT62	497.5		Block7	122	3	PLTE_G21	CT62	2204		Block7	122	3	PLTE_G21	CT62	2016.5
Block7	81	3	PLTE_G21	CT62	399.5		Block7	163	3	PLTE_G21	CT62	2204		Block7	163	3	PLTE_G21	CT62	2173
Block1	161	1	PLTE_A13	CTAG1A	565		Block1	38	1	PLTE_A13	CTAG1A	5245		Block1	38	1	PLTE_A13	CTAG1A	2125
Block1	38	1	PLTE_A13	CTAG1A	529.5		Block1	79	1	PLTE_A13	CTAG1A	4979		Block1	79	1	PLTE_A13	CTAG1A	2017.5
Block1	79	1	PLTE_A13	CTAG1A	528		Block1	120	1	PLTE_A13	CTAG1A	5546.5		Block1	120	1	PLTE_A13	CTAG1A	1855
Block1	120	1	PLTE_A13	CTAG1A	509		Block1	161	1	PLTE_A13	CTAG1A	4237		Block1	161	1	PLTE_A13	CTAG1A	1817
Block14	25	2	PLTC_N23	CTAG2	630		Block14	25	2	PLTC_N23	CTAG2	6100		Block14	25	2	PLTC_N23	CTAG2	3386
Block14	148	2	PLTC_N23	CTAG2	623.5		Block14	66	2	PLTC_N23	CTAG2	6104.5		Block14	66	2	PLTC_N23	CTAG2	3530.5
Block14	66	2	PLTC_N23	CTAG2	622		Block14	107	2	PLTC_N23	CTAG2	6036		Block14	107	2	PLTC_N23	CTAG2	3266
Block14	107	2	PLTC_N23	CTAG2	507		Block14	148	2	PLTC_N23	CTAG2	5407		Block14	148	2	PLTC_N23	CTAG2	2944
Block3	160	2	PLTE_C11	CTAGE1	456		Block3	37	2	PLTE_C11	CTAGE1	662.5		Block3	37	2	PLTE_C11	CTAGE1	1006
Block3	119	2	PLTE_C11	CTAGE1	420.5		Block3	78	2	PLTE_C11	CTAGE1	582		Block3	78	2	PLTE_C11	CTAGE1	860
Block3	37	2	PLTE_C11	CTAGE1	419		Block3	119	2	PLTE_C11	CTAGE1	602		Block3	119	2	PLTE_C11	CTAGE1	786
Block3	78	2	PLTE_C11	CTAGE1	351.5		Block3	160	2	PLTE_C11	CTAGE1	561		Block3	160	2	PLTE_C11	CTAGE1	1067
Block6	161	3	PLTE_F15	CTAGE5	484		Block6	38	3	PLTE_F15	CTAGE5	640		Block6	38	3	PLTE_F15	CTAGE5	958
Block6	38	3	PLTE_F15	CTAGE5	440		Block6	79	3	PLTE_F15	CTAGE5	588.5		Block6	79	3	PLTE_F15	CTAGE5	867
Block6	120	3	PLTE_F15	CTAGE5	426		Block6	120	3	PLTE_F15	CTAGE5	648		Block6	120	3	PLTE_F15	CTAGE5	978.5
Block6	79	3	PLTE_F15	CTAGE5	400		Block6	161	3	PLTE_F15	CTAGE5	622		Block6	161	3	PLTE_F15	CTAGE5	1057
Block14	141	2	PLTC_N02	CTBP2	492		Block14	18	2	PLTC_N02	CTBP2	1640		Block14	18	2	PLTC_N02	CTBP2	1579
Block14	59	2	PLTC_N02	CTBP2	445		Block14	59	2	PLTC_N02	CTBP2	1655.5		Block14	59	2	PLTC_N02	CTBP2	1554.5
Block14	18	2	PLTC_N02	CTBP2	430		Block14	100	2	PLTC_N02	CTBP2	1793		Block14	100	2	PLTC_N02	CTBP2	1571
Block14	100	2	PLTC_N02	CTBP2	426		Block14	141	2	PLTC_N02	CTBP2	1543		Block14	141	2	PLTC_N02	CTBP2	1589.5
Block6	161	1	PLTE_F13	CTCFL	445		Block6	38	1	PLTE_F13	CTCFL	849		Block6	38	1	PLTE_F13	CTCFL	1037
Block6	38	1	PLTE_F13	CTCFL	419		Block6	79	1	PLTE_F13	CTCFL	732		Block6	79	1	PLTE_F13	CTCFL	895
Block6	79	1	PLTE_F13	CTCFL	401		Block6	120	1	PLTE_F13	CTCFL	758.5		Block6	120	1	PLTE_F13	CTCFL	972
Block6	120	1	PLTE_F13	CTCFL	396		Block6	161	1	PLTE_F13	CTCFL	822		Block6	161	1	PLTE_F13	CTCFL	1153.5
Block4	159	3	PLTE_D09	CTNNA2	519		Block4	36	3	PLTE_D09	CTNNA2	855		Block4	36	3	PLTE_D09	CTNNA2	1163
Block4	36	3	PLTE_D09	CTNNA2	506		Block4	77	3	PLTE_D09	CTNNA2	763		Block4	77	3	PLTE_D09	CTNNA2	1000
Block4	118	3	PLTE_D09	CTNNA2	489		Block4	118	3	PLTE_D09	CTNNA2	830		Block4	118	3	PLTE_D09	CTNNA2	1115
Block4	77	3	PLTE_D09	CTNNA2	484		Block4	159	3	PLTE_D09	CTNNA2	955		Block4	159	3	PLTE_D09	CTNNA2	1408.5
Block3	44	1	PLTA_C04	CTNNB1	728		Block3	3	1	PLTA_C04	CTNNB1	1817.5		Block3	3	1	PLTA_C04	CTNNB1	1576.5
Block3	85	1	PLTA_C04	CTNNB1	703		Block3	44	1	PLTA_C04	CTNNB1	2114		Block3	44	1	PLTA_C04	CTNNB1	1665
Block3	126	1	PLTA_C04	CTNNB1	690		Block3	85	1	PLTA_C04	CTNNB1	2034		Block3	85	1	PLTA_C04	CTNNB1	1754
Block3	3	1	PLTA_C04	CTNNB1	597		Block3	126	1	PLTA_C04	CTNNB1	1884		Block3	126	1	PLTA_C04	CTNNB1	1591
Block2	102	1	PLTC_B07	CTNNBL1	502		Block2	20	1	PLTC_B07	CTNNBL1	1696		Block2	20	1	PLTC_B07	CTNNBL1	1339
Block2	20	1	PLTC_B07	CTNNBL1	490.5		Block2	61	1	PLTC_B07	CTNNBL1	1778		Block2	61	1	PLTC_B07	CTNNBL1	1221.5
Block2	143	1	PLTC_B07	CTNNBL1	485		Block2	102	1	PLTC_B07	CTNNBL1	1593		Block2	102	1	PLTC_B07	CTNNBL1	1380
Block2	61	1	PLTC_B07	CTNNBL1	470		Block2	143	1	PLTC_B07	CTNNBL1	1646		Block2	143	1	PLTC_B07	CTNNBL1	1207
Block16	75	1	PLTE_P01	CTSD	426		Block16	34	1	PLTE_P01	CTSD	2035		Block16	34	1	PLTE_P01	CTSD	1667
Block16	34	1	PLTE_P01	CTSD	352		Block16	75	1	PLTE_P01	CTSD	2137		Block16	75	1	PLTE_P01	CTSD	1553
Block16	116	1	PLTE_P01	CTSD	339		Block16	116	1	PLTE_P01	CTSD	1727		Block16	116	1	PLTE_P01	CTSD	1481
Block16	157	1	PLTE_P01	CTSD	333		Block16	157	1	PLTE_P01	CTSD	1563		Block16	157	1	PLTE_P01	CTSD	1337
Block14	39	2	PLTE_N17	CTSE	520		Block14	39	2	PLTE_N17	CTSE	2062		Block14	39	2	PLTE_N17	CTSE	1902
Block14	162	2	PLTE_N17	CTSE	502		Block14	80	2	PLTE_N17	CTSE	2389		Block14	80	2	PLTE_N17	CTSE	1985
Block14	121	2	PLTE_N17	CTSE	421		Block14	121	2	PLTE_N17	CTSE	1836		Block14	121	2	PLTE_N17	CTSE	1687
Block14	80	2	PLTE_N17	CTSE	409		Block14	162	2	PLTE_N17	CTSE	1716		Block14	162	2	PLTE_N17	CTSE	1488
Block15	131	1	PLTA_O19	CTTN	626		Block15	8	1	PLTA_O19	CTTN	4807.5		Block15	8	1	PLTA_O19	CTTN	2428
Block15	90	1	PLTA_O19	CTTN	621		Block15	49	1	PLTA_O19	CTTN	5221		Block15	49	1	PLTA_O19	CTTN	2636.5
Block15	49	1	PLTA_O19	CTTN	620		Block15	90	1	PLTA_O19	CTTN	4664.5		Block15	90	1	PLTA_O19	CTTN	2600
Block15	8	1	PLTA_O19	CTTN	553		Block15	131	1	PLTA_O19	CTTN	3973		Block15	131	1	PLTA_O19	CTTN	2509.5
Block13	152	2	PLTD_M11	CUL4A	495		Block13	29	2	PLTD_M11	CUL4A	1135		Block13	29	2	PLTD_M11	CUL4A	1426
Block13	29	2	PLTD_M11	CUL4A	432		Block13	70	2	PLTD_M11	CUL4A	1096		Block13	70	2	PLTD_M11	CUL4A	1264.5
Block13	111	2	PLTD_M11	CUL4A	432		Block13	111	2	PLTD_M11	CUL4A	1018.5		Block13	111	2	PLTD_M11	CUL4A	1316.5
Block13	70	2	PLTD_M11	CUL4A	395		Block13	152	2	PLTD_M11	CUL4A	1021		Block13	152	2	PLTD_M11	CUL4A	1448
Block14	25	1	PLTC_N22	CUL5	424		Block14	25	1	PLTC_N22	CUL5	633		Block14	25	1	PLTC_N22	CUL5	1195.5
Block14	148	1	PLTC_N22	CUL5	396		Block14	66	1	PLTC_N22	CUL5	722		Block14	66	1	PLTC_N22	CUL5	1151
Block14	66	1	PLTC_N22	CUL5	352.5		Block14	107	1	PLTC_N22	CUL5	741		Block14	107	1	PLTC_N22	CUL5	1106
Block14	107	1	PLTC_N22	CUL5	318		Block14	148	1	PLTC_N22	CUL5	732		Block14	148	1	PLTC_N22	CUL5	1300
Block14	33	2	PLTD_N23	CXCR4	341		Block14	33	2	PLTD_N23	CXCR4	760.5		Block14	33	2	PLTD_N23	CXCR4	1269
Block14	74	2	PLTD_N23	CXCR4	328		Block14	74	2	PLTD_N23	CXCR4	835		Block14	74	2	PLTD_N23	CXCR4	1050
Block14	156	2	PLTD_N23	CXCR4	319		Block14	115	2	PLTD_N23	CXCR4	873		Block14	115	2	PLTD_N23	CXCR4	1014
Block14	115	2	PLTD_N23	CXCR4	260		Block14	156	2	PLTD_N23	CXCR4	674		Block14	156	2	PLTD_N23	CXCR4	1017
Block16	73	1	PLTD_P19	CXCR6	342		Block16	32	1	PLTD_P19	CXCR6	1014		Block16	32	1	PLTD_P19	CXCR6	1058.5
Block16	114	1	PLTD_P19	CXCR6	287		Block16	73	1	PLTD_P19	CXCR6	1039		Block16	73	1	PLTD_P19	CXCR6	1063
Block16	155	1	PLTD_P19	CXCR6	267		Block16	114	1	PLTD_P19	CXCR6	851		Block16	114	1	PLTD_P19	CXCR6	967
Block16	32	1	PLTD_P19	CXCR6	265.5		Block16	155	1	PLTD_P19	CXCR6	770		Block16	155	1	PLTD_P19	CXCR6	966
Block1	117	2	PLTE_A05	CXorf48	1134		Block13	13	2	PLTB_M11	CXXC1	669		Block1	35	2	PLTE_A05	CXorf48	6788.5
Block1	76	2	PLTE_A05	CXorf48	993.5		Block13	54	2	PLTB_M11	CXXC1	739		Block1	76	2	PLTE_A05	CXorf48	6521
Block1	158	2	PLTE_A05	CXorf48	987		Block13	95	2	PLTB_M11	CXXC1	771		Block1	117	2	PLTE_A05	CXorf48	5895.5
Block1	35	2	PLTE_A05	CXorf48	894		Block13	136	2	PLTB_M11	CXXC1	651		Block1	158	2	PLTE_A05	CXorf48	5424.5
Block1	119	2	PLTE_A11	Cxorf61	410		Block1	35	2	PLTE_A05	CXorf48	16353		Block1	37	2	PLTE_A11	Cxorf61	790
Block1	78	2	PLTE_A11	Cxorf61	408		Block1	76	2	PLTE_A05	CXorf48	16491		Block1	78	2	PLTE_A11	Cxorf61	957
Block1	37	2	PLTE_A11	Cxorf61	332		Block1	117	2	PLTE_A05	CXorf48	17148		Block1	119	2	PLTE_A11	Cxorf61	943
Block1	160	2	PLTE_A11	Cxorf61	304		Block1	158	2	PLTE_A05	CXorf48	14530		Block1	160	2	PLTE_A11	Cxorf61	897
Block13	95	2	PLTB_M11	CXXC1	426.5		Block4	32	3	PLTD_D21	CYCS	489		Block13	13	2	PLTB_M11	CXXC1	1074.5
Block13	136	2	PLTB_M11	CXXC1	401		Block4	73	3	PLTD_D21	CYCS	517		Block13	54	2	PLTB_M11	CXXC1	1058
Block13	54	2	PLTB_M11	CXXC1	387.5		Block4	114	3	PLTD_D21	CYCS	562		Block13	95	2	PLTB_M11	CXXC1	1111
Block13	13	2	PLTB_M11	CXXC1	372		Block4	155	3	PLTD_D21	CYCS	670		Block13	136	2	PLTB_M11	CXXC1	1164
Block4	155	3	PLTD_D21	CYCS	388		Block14	8	3	PLTA_N21	CYLD	358.5		Block4	32	3	PLTD_D21	CYCS	925
Block4	114	3	PLTD_D21	CYCS	385		Block14	49	3	PLTA_N21	CYLD	472		Block4	73	3	PLTD_D21	CYCS	674
Block4	32	3	PLTD_D21	CYCS	384		Block14	90	3	PLTA_N21	CYLD	331		Block4	114	3	PLTD_D21	CYCS	840.5
Block4	73	3	PLTD_D21	CYCS	375.5		Block14	131	3	PLTA_N21	CYLD	357		Block4	155	3	PLTD_D21	CYCS	898
Block14	49	3	PLTA_N21	CYLD	257		Block9	39	1	PLTE_I16	CYP1B1	834		Block14	8	3	PLTA_N21	CYLD	473.5
Block14	90	3	PLTA_N21	CYLD	251		Block9	80	1	PLTE_I16	CYP1B1	762		Block14	49	3	PLTA_N21	CYLD	553
Block14	131	3	PLTA_N21	CYLD	233		Block9	121	1	PLTE_I16	CYP1B1	778		Block14	90	3	PLTA_N21	CYLD	645
Block14	8	3	PLTA_N21	CYLD	232		Block9	162	1	PLTE_I16	CYP1B1	805.5		Block14	131	3	PLTA_N21	CYLD	664
Block9	39	1	PLTE_I16	CYP1B1	399		Block1	37	2	PLTE_A11	Cxorf61	823		Block9	39	1	PLTE_I16	CYP1B1	1074
Block9	80	1	PLTE_I16	CYP1B1	373		Block1	78	2	PLTE_A11	Cxorf61	832		Block9	80	1	PLTE_I16	CYP1B1	970
Block9	121	1	PLTE_I16	CYP1B1	344		Block1	119	2	PLTE_A11	Cxorf61	836.5		Block9	121	1	PLTE_I16	CYP1B1	1034.5
Block9	162	1	PLTE_I16	CYP1B1	38		Block1	160	2	PLTE_A11	Cxorf61	746		Block9	162	1	PLTE_I16	CYP1B1	1275
Block8	155	2	PLTD_H20	DAPK1	367		Block8	32	2	PLTD_H20	DAPK1	928		Block8	32	2	PLTD_H20	DAPK1	972
Block8	32	2	PLTD_H20	DAPK1	337		Block8	73	2	PLTD_H20	DAPK1	728		Block8	73	2	PLTD_H20	DAPK1	764
Block8	114	2	PLTD_H20	DAPK1	333		Block8	114	2	PLTD_H20	DAPK1	577.5		Block8	114	2	PLTD_H20	DAPK1	716.5
Block8	73	2	PLTD_H20	DAPK1	236		Block8	155	2	PLTD_H20	DAPK1	608		Block8	155	2	PLTD_H20	DAPK1	831
Block13	147	2	PLTC_M20	DAPK2	507		Block13	24	2	PLTC_M20	DAPK2	1486.5		Block13	24	2	PLTC_M20	DAPK2	1590
Block13	24	2	PLTC_M20	DAPK2	447		Block13	65	2	PLTC_M20	DAPK2	1499		Block13	65	2	PLTC_M20	DAPK2	1379
Block13	106	2	PLTC_M20	DAPK2	428		Block13	106	2	PLTC_M20	DAPK2	1514		Block13	106	2	PLTC_M20	DAPK2	1242
Block13	65	2	PLTC_M20	DAPK2	411		Block13	147	2	PLTC_M20	DAPK2	1447.5		Block13	147	2	PLTC_M20	DAPK2	1381
Block15	141	1	PLTC_O01	DBNL	710		Block15	18	1	PLTC_O01	DBNL	0		Block15	18	1	PLTC_O01	DBNL	644
Block15	100	1	PLTC_O01	DBNL	647		Block15	59	1	PLTC_O01	DBNL	2000.5		Block15	59	1	PLTC_O01	DBNL	1698.5
Block15	59	1	PLTC_O01	DBNL	625		Block15	100	1	PLTC_O01	DBNL	2345		Block15	100	1	PLTC_O01	DBNL	1628
Block15	18	1	PLTC_O01	DBNL	361		Block15	141	1	PLTC_O01	DBNL	1909		Block15	141	1	PLTC_O01	DBNL	1720
Block7	118	1	PLTE_G07	DCAF12	484		Block7	36	1	PLTE_G07	DCAF12	797		Block7	36	1	PLTE_G07	DCAF12	1141.5
Block7	159	1	PLTE_G07	DCAF12	474		Block7	77	1	PLTE_G07	DCAF12	857		Block7	77	1	PLTE_G07	DCAF12	1026
Block7	36	1	PLTE_G07	DCAF12	411		Block7	118	1	PLTE_G07	DCAF12	757		Block7	118	1	PLTE_G07	DCAF12	1041
Block7	77	1	PLTE_G07	DCAF12	383.5		Block7	159	1	PLTE_G07	DCAF12	856		Block7	159	1	PLTE_G07	DCAF12	1089
Block15	80	3	PLTE_O18	DCBLD2	1850		Block15	39	3	PLTE_O18	DCBLD2	3617		Block15	39	3	PLTE_O18	DCBLD2	4560
Block15	121	3	PLTE_O18	DCBLD2	1762		Block15	80	3	PLTE_O18	DCBLD2	3802		Block15	80	3	PLTE_O18	DCBLD2	4810
Block15	39	3	PLTE_O18	DCBLD2	1714		Block15	121	3	PLTE_O18	DCBLD2	3365		Block15	121	3	PLTE_O18	DCBLD2	4352
Block15	162	3	PLTE_O18	DCBLD2	1672		Block15	162	3	PLTE_O18	DCBLD2	3074.5		Block15	162	3	PLTE_O18	DCBLD2	4503
Block5	28	3	PLTD_E09	DCDC2	758		Block5	28	3	PLTD_E09	DCDC2	3846		Block5	28	3	PLTD_E09	DCDC2	2390
Block5	151	3	PLTD_E09	DCDC2	682		Block5	69	3	PLTD_E09	DCDC2	3872.5		Block5	69	3	PLTD_E09	DCDC2	2338.5
Block5	110	3	PLTD_E09	DCDC2	615		Block5	110	3	PLTD_E09	DCDC2	3700		Block5	110	3	PLTD_E09	DCDC2	2262
Block5	69	3	PLTD_E09	DCDC2	597		Block5	151	3	PLTD_E09	DCDC2	3818		Block5	151	3	PLTD_E09	DCDC2	2583
Block16	76	2	PLTE_P05	DCLK1	532		Block16	35	2	PLTE_P05	DCLK1	4815.5		Block16	35	2	PLTE_P05	DCLK1	3217.5
Block16	117	2	PLTE_P05	DCLK1	480		Block16	76	2	PLTE_P05	DCLK1	4888		Block16	76	2	PLTE_P05	DCLK1	3027
Block16	158	2	PLTE_P05	DCLK1	440		Block16	117	2	PLTE_P05	DCLK1	4348		Block16	117	2	PLTE_P05	DCLK1	2875
Block16	35	2	PLTE_P05	DCLK1	421		Block16	158	2	PLTE_P05	DCLK1	3941		Block16	158	2	PLTE_P05	DCLK1	3038.5
Block8	11	3	PLTB_H06	DCLK2	537		Block8	11	3	PLTB_H06	DCLK2	1074.5		Block8	11	3	PLTB_H06	DCLK2	1674
Block8	52	3	PLTB_H06	DCLK2	496		Block8	52	3	PLTB_H06	DCLK2	1133		Block8	52	3	PLTB_H06	DCLK2	1326
Block8	134	3	PLTB_H06	DCLK2	486		Block8	93	3	PLTB_H06	DCLK2	1054		Block8	93	3	PLTB_H06	DCLK2	1268.5
Block8	93	3	PLTB_H06	DCLK2	398		Block8	134	3	PLTB_H06	DCLK2	1073		Block8	134	3	PLTB_H06	DCLK2	1432
Block1	164	1	PLTE_A22	DCT	512		Block1	41	1	PLTE_A22	DCT	850		Block1	41	1	PLTE_A22	DCT	916.5
Block1	82	1	PLTE_A22	DCT	419		Block1	82	1	PLTE_A22	DCT	782		Block1	82	1	PLTE_A22	DCT	768
Block1	41	1	PLTE_A22	DCT	321.5		Block1	123	1	PLTE_A22	DCT	708		Block1	123	1	PLTE_A22	DCT	851
Block1	123	1	PLTE_A22	DCT	276		Block1	164	1	PLTE_A22	DCT	591		Block1	164	1	PLTE_A22	DCT	1060
Block5	137	1	PLTB_E13	DDB1	329		Block5	14	1	PLTB_E13	DDB1	1061		Block5	14	1	PLTB_E13	DDB1	1087
Block5	14	1	PLTB_E13	DDB1	326		Block5	55	1	PLTB_E13	DDB1	1287		Block5	55	1	PLTB_E13	DDB1	1038
Block5	55	1	PLTB_E13	DDB1	306		Block5	96	1	PLTB_E13	DDB1	1193		Block5	96	1	PLTB_E13	DDB1	878
Block5	96	1	PLTB_E13	DDB1	300		Block5	137	1	PLTB_E13	DDB1	874		Block5	137	1	PLTB_E13	DDB1	1105
Block4	125	3	PLTA_D03	DDB2	506		Block4	2	3	PLTA_D03	DDB2	661		Block4	2	3	PLTA_D03	DDB2	1024
Block4	2	3	PLTA_D03	DDB2	497		Block4	43	3	PLTA_D03	DDB2	725		Block4	43	3	PLTA_D03	DDB2	1128
Block4	84	3	PLTA_D03	DDB2	490		Block4	84	3	PLTA_D03	DDB2	765		Block4	84	3	PLTA_D03	DDB2	984.5
Block4	43	3	PLTA_D03	DDB2	394		Block4	125	3	PLTA_D03	DDB2	751		Block4	125	3	PLTA_D03	DDB2	1109
Block2	44	2	PLTA_B05	DDIT3	899		Block2	3	2	PLTA_B05	DDIT3	1974		Block2	3	2	PLTA_B05	DDIT3	1810
Block2	126	2	PLTA_B05	DDIT3	886.5		Block2	44	2	PLTA_B05	DDIT3	3016.5		Block2	44	2	PLTA_B05	DDIT3	1802.5
Block2	3	2	PLTA_B05	DDIT3	802		Block2	85	2	PLTA_B05	DDIT3	2610.5		Block2	85	2	PLTA_B05	DDIT3	1921
Block2	85	2	PLTA_B05	DDIT3	785		Block2	126	2	PLTA_B05	DDIT3	2334.5		Block2	126	2	PLTA_B05	DDIT3	1760.5
Block16	143	3	PLTC_P09	DDR1	345.5		Block16	20	3	PLTC_P09	DDR1	638		Block16	20	3	PLTC_P09	DDR1	860
Block16	61	3	PLTC_P09	DDR1	262		Block16	61	3	PLTC_P09	DDR1	813		Block16	61	3	PLTC_P09	DDR1	942
Block16	102	3	PLTC_P09	DDR1	255		Block16	102	3	PLTC_P09	DDR1	614		Block16	102	3	PLTC_P09	DDR1	942.5
Block16	20	3	PLTC_P09	DDR1	182		Block16	143	3	PLTC_P09	DDR1	560		Block16	143	3	PLTC_P09	DDR1	1087
Block9	27	3	PLTD_I06	DDR1_ext	511		Block9	27	3	PLTD_I06	DDR1_ext	1592		Block9	27	3	PLTD_I06	DDR1_ext	1726.5
Block9	150	3	PLTD_I06	DDR1_ext	494		Block9	68	3	PLTD_I06	DDR1_ext	1412.5		Block9	68	3	PLTD_I06	DDR1_ext	1425
Block9	68	3	PLTD_I06	DDR1_ext	410		Block9	109	3	PLTD_I06	DDR1_ext	1443		Block9	109	3	PLTD_I06	DDR1_ext	1433
Block9	109	3	PLTD_I06	DDR1_ext	404		Block9	150	3	PLTD_I06	DDR1_ext	1423		Block9	150	3	PLTD_I06	DDR1_ext	1713
Block9	27	1	PLTD_I04	DDR1_int	527		Block9	27	1	PLTD_I04	DDR1_int	1604		Block9	27	1	PLTD_I04	DDR1_int	1385
Block9	150	1	PLTD_I04	DDR1_int	521		Block9	68	1	PLTD_I04	DDR1_int	1393		Block9	68	1	PLTD_I04	DDR1_int	1404
Block9	109	1	PLTD_I04	DDR1_int	504		Block9	109	1	PLTD_I04	DDR1_int	1447		Block9	109	1	PLTD_I04	DDR1_int	1230
Block9	68	1	PLTD_I04	DDR1_int	474		Block9	150	1	PLTD_I04	DDR1_int	1471		Block9	150	1	PLTD_I04	DDR1_int	1522.5
Block5	34	3	PLTE_E03	DDX43	527		Block5	34	3	PLTE_E03	DDX43	823		Block5	34	3	PLTE_E03	DDX43	1097
Block5	116	3	PLTE_E03	DDX43	487		Block5	75	3	PLTE_E03	DDX43	805.5		Block5	75	3	PLTE_E03	DDX43	1027
Block5	157	3	PLTE_E03	DDX43	479		Block5	116	3	PLTE_E03	DDX43	803		Block5	116	3	PLTE_E03	DDX43	1069
Block5	75	3	PLTE_E03	DDX43	412.5		Block5	157	3	PLTE_E03	DDX43	693		Block5	157	3	PLTE_E03	DDX43	1304
Block5	148	3	PLTC_E24	DDX5	471		Block5	25	3	PLTC_E24	DDX5	668		Block5	25	3	PLTC_E24	DDX5	1168
Block5	25	3	PLTC_E24	DDX5	419		Block5	66	3	PLTC_E24	DDX5	714		Block5	66	3	PLTC_E24	DDX5	919
Block5	66	3	PLTC_E24	DDX5	409		Block5	107	3	PLTC_E24	DDX5	702		Block5	107	3	PLTC_E24	DDX5	1152
Block5	107	3	PLTC_E24	DDX5	386		Block5	148	3	PLTC_E24	DDX5	495		Block5	148	3	PLTC_E24	DDX5	1075
Block1	36	3	PLTE_A09	DDX53	524		Block1	36	3	PLTE_A09	DDX53	3130		Block1	36	3	PLTE_A09	DDX53	1561
Block1	77	3	PLTE_A09	DDX53	522		Block1	77	3	PLTE_A09	DDX53	6647		Block1	77	3	PLTE_A09	DDX53	1433
Block1	159	3	PLTE_A09	DDX53	506		Block1	118	3	PLTE_A09	DDX53	6512		Block1	118	3	PLTE_A09	DDX53	1575
Block1	118	3	PLTE_A09	DDX53	454		Block1	159	3	PLTE_A09	DDX53	2654		Block1	159	3	PLTE_A09	DDX53	1472
Block6	144	3	PLTC_F12	DDX55	674		Block6	21	3	PLTC_F12	DDX55	1308		Block6	21	3	PLTC_F12	DDX55	1830
Block6	21	3	PLTC_F12	DDX55	653		Block6	62	3	PLTC_F12	DDX55	1404		Block6	62	3	PLTC_F12	DDX55	1676
Block6	103	3	PLTC_F12	DDX55	519		Block6	103	3	PLTC_F12	DDX55	1331		Block6	103	3	PLTC_F12	DDX55	1828
Block6	62	3	PLTC_F12	DDX55	487		Block6	144	3	PLTC_F12	DDX55	997.5		Block6	144	3	PLTC_F12	DDX55	1676.5
Block6	149	1	PLTD_F01	DEDD	419		Block6	26	1	PLTD_F01	DEDD	757		Block6	26	1	PLTD_F01	DEDD	1121
Block6	26	1	PLTD_F01	DEDD	418		Block6	67	1	PLTD_F01	DEDD	966		Block6	67	1	PLTD_F01	DEDD	982.5
Block6	108	1	PLTD_F01	DEDD	353		Block6	108	1	PLTD_F01	DEDD	955		Block6	108	1	PLTD_F01	DEDD	1085
Block6	67	1	PLTD_F01	DEDD	340		Block6	149	1	PLTD_F01	DEDD	795		Block6	149	1	PLTD_F01	DEDD	1060.5
Block8	127	1	PLTA_H07	DEK	518		Block8	4	1	PLTA_H07	DEK	671		Block8	4	1	PLTA_H07	DEK	1955.5
Block8	45	1	PLTA_H07	DEK	431		Block8	45	1	PLTA_H07	DEK	725		Block8	45	1	PLTA_H07	DEK	2130
Block8	4	1	PLTA_H07	DEK	430		Block8	86	1	PLTA_H07	DEK	689		Block8	86	1	PLTA_H07	DEK	2113.5
Block8	86	1	PLTA_H07	DEK	338		Block8	127	1	PLTA_H07	DEK	540		Block8	127	1	PLTA_H07	DEK	1931
Block11	30	3	PLTD_K15	DFFA	437		Block11	30	3	PLTD_K15	DFFA	2144		Block11	30	3	PLTD_K15	DFFA	1301
Block11	153	3	PLTD_K15	DFFA	420		Block11	71	3	PLTD_K15	DFFA	2338		Block11	71	3	PLTD_K15	DFFA	1473
Block11	112	3	PLTD_K15	DFFA	413		Block11	112	3	PLTD_K15	DFFA	2184		Block11	112	3	PLTD_K15	DFFA	1395
Block11	71	3	PLTD_K15	DFFA	412		Block11	153	3	PLTD_K15	DFFA	1509		Block11	153	3	PLTD_K15	DFFA	1201
Block7	30	2	PLTD_G14	DGKA	411		Block7	30	2	PLTD_G14	DGKA	704.5		Block7	30	2	PLTD_G14	DGKA	991
Block7	153	2	PLTD_G14	DGKA	387		Block7	71	2	PLTD_G14	DGKA	588.5		Block7	71	2	PLTD_G14	DGKA	869
Block7	71	2	PLTD_G14	DGKA	311		Block7	112	2	PLTD_G14	DGKA	578.5		Block7	112	2	PLTD_G14	DGKA	966
Block7	112	2	PLTD_G14	DGKA	287		Block7	153	2	PLTD_G14	DGKA	601		Block7	153	2	PLTD_G14	DGKA	877
Block7	150	1	PLTD_G04	DGUOK	494		Block7	27	1	PLTD_G04	DGUOK	922		Block7	27	1	PLTD_G04	DGUOK	1286
Block7	27	1	PLTD_G04	DGUOK	427		Block7	68	1	PLTD_G04	DGUOK	840.5		Block7	68	1	PLTD_G04	DGUOK	1003.5
Block7	68	1	PLTD_G04	DGUOK	414		Block7	109	1	PLTD_G04	DGUOK	826.5		Block7	109	1	PLTD_G04	DGUOK	1193
Block7	109	1	PLTD_G04	DGUOK	395		Block7	150	1	PLTD_G04	DGUOK	760		Block7	150	1	PLTD_G04	DGUOK	1086
Block13	164	1	PLTE_M22	DKK1	564		Block13	41	1	PLTE_M22	DKK1	1924		Block13	41	1	PLTE_M22	DKK1	1600.5
Block13	41	1	PLTE_M22	DKK1	434		Block13	82	1	PLTE_M22	DKK1	1982		Block13	82	1	PLTE_M22	DKK1	1533
Block13	123	1	PLTE_M22	DKK1	403		Block13	123	1	PLTE_M22	DKK1	2213		Block13	123	1	PLTE_M22	DKK1	1442.5
Block13	82	1	PLTE_M22	DKK1	399.5		Block13	164	1	PLTE_M22	DKK1	1776		Block13	164	1	PLTE_M22	DKK1	1930
Block15	36	1	PLTE_O07	DKKL1	431		Block15	36	1	PLTE_O07	DKKL1	1217		Block15	36	1	PLTE_O07	DKKL1	1241.5
Block15	77	1	PLTE_O07	DKKL1	330		Block15	77	1	PLTE_O07	DKKL1	1350		Block15	77	1	PLTE_O07	DKKL1	1246.5
Block15	118	1	PLTE_O07	DKKL1	327		Block15	118	1	PLTE_O07	DKKL1	1179		Block15	118	1	PLTE_O07	DKKL1	1235
Block15	159	1	PLTE_O07	DKKL1	28		Block15	159	1	PLTE_O07	DKKL1	957		Block15	159	1	PLTE_O07	DKKL1	1155
Block2	93	2	PLTB_B05	DLX1	516		Block2	11	2	PLTB_B05	DLX1	846		Block2	11	2	PLTB_B05	DLX1	1057
Block2	52	2	PLTB_B05	DLX1	442		Block2	52	2	PLTB_B05	DLX1	858		Block2	52	2	PLTB_B05	DLX1	1107
Block2	134	2	PLTB_B05	DLX1	439		Block2	93	2	PLTB_B05	DLX1	884.5		Block2	93	2	PLTB_B05	DLX1	1100
Block2	11	2	PLTB_B05	DLX1	411		Block2	134	2	PLTB_B05	DLX1	747		Block2	134	2	PLTB_B05	DLX1	1054
Block9	138	3	PLTB_I18	DLX3	520.5		Block9	15	3	PLTB_I18	DLX3	809		Block9	15	3	PLTB_I18	DLX3	1432
Block9	15	3	PLTB_I18	DLX3	494		Block9	56	3	PLTB_I18	DLX3	954		Block9	56	3	PLTB_I18	DLX3	1250.5
Block9	56	3	PLTB_I18	DLX3	470		Block9	97	3	PLTB_I18	DLX3	768		Block9	97	3	PLTB_I18	DLX3	1272.5
Block9	97	3	PLTB_I18	DLX3	404		Block9	138	3	PLTB_I18	DLX3	742		Block9	138	3	PLTB_I18	DLX3	1378.5
Block13	133	3	PLTB_M03	DLX4	479		Block13	10	3	PLTB_M03	DLX4	746		Block13	10	3	PLTB_M03	DLX4	1249
Block13	92	3	PLTB_M03	DLX4	472		Block13	51	3	PLTB_M03	DLX4	933		Block13	51	3	PLTB_M03	DLX4	1406
Block13	51	3	PLTB_M03	DLX4	453.5		Block13	92	3	PLTB_M03	DLX4	859		Block13	92	3	PLTB_M03	DLX4	1361.5
Block13	10	3	PLTB_M03	DLX4	446.5		Block13	133	3	PLTB_M03	DLX4	862		Block13	133	3	PLTB_M03	DLX4	1460
Block14	51	1	PLTB_N01	DMAP1	432		Block14	10	1	PLTB_N01	DMAP1	687		Block14	10	1	PLTB_N01	DMAP1	1037
Block14	133	1	PLTB_N01	DMAP1	424		Block14	51	1	PLTB_N01	DMAP1	815		Block14	51	1	PLTB_N01	DMAP1	1168
Block14	92	1	PLTB_N01	DMAP1	403		Block14	92	1	PLTB_N01	DMAP1	832		Block14	92	1	PLTB_N01	DMAP1	1159.5
Block14	10	1	PLTB_N01	DMAP1	369		Block14	133	1	PLTB_N01	DMAP1	772		Block14	133	1	PLTB_N01	DMAP1	1366
Block11	144	1	PLTC_K10	DMPK	496		Block11	21	1	PLTC_K10	DMPK	1131		Block11	21	1	PLTC_K10	DMPK	1320
Block11	21	1	PLTC_K10	DMPK	465.5		Block11	62	1	PLTC_K10	DMPK	1287.5		Block11	62	1	PLTC_K10	DMPK	1182
Block11	62	1	PLTC_K10	DMPK	427		Block11	103	1	PLTC_K10	DMPK	1141		Block11	103	1	PLTC_K10	DMPK	1225
Block11	103	1	PLTC_K10	DMPK	426		Block11	144	1	PLTC_K10	DMPK	983		Block11	144	1	PLTC_K10	DMPK	1023
Block2	51	3	PLTB_B03	DMRTB1	824		Block2	10	3	PLTB_B03	DMRTB1	9550.5		Block2	10	3	PLTB_B03	DMRTB1	3373
Block2	92	3	PLTB_B03	DMRTB1	791		Block2	51	3	PLTB_B03	DMRTB1	11590		Block2	51	3	PLTB_B03	DMRTB1	4156
Block2	133	3	PLTB_B03	DMRTB1	687		Block2	92	3	PLTB_B03	DMRTB1	10752		Block2	92	3	PLTB_B03	DMRTB1	3749
Block2	10	3	PLTB_B03	DMRTB1	677		Block2	133	3	PLTB_B03	DMRTB1	9964		Block2	133	3	PLTB_B03	DMRTB1	3493
Block10	143	2	PLTC_J08	DMRTC2	475		Block10	20	2	PLTC_J08	DMRTC2	635.5		Block10	20	2	PLTC_J08	DMRTC2	1341
Block10	20	2	PLTC_J08	DMRTC2	447		Block10	61	2	PLTC_J08	DMRTC2	616		Block10	61	2	PLTC_J08	DMRTC2	1118
Block10	61	2	PLTC_J08	DMRTC2	425		Block10	102	2	PLTC_J08	DMRTC2	736.5		Block10	102	2	PLTC_J08	DMRTC2	1178
Block10	102	2	PLTC_J08	DMRTC2	335		Block10	143	2	PLTC_J08	DMRTC2	533		Block10	143	2	PLTC_J08	DMRTC2	979.5
Block5	25	2	PLTC_E23	DNAJA1	486		Block5	25	2	PLTC_E23	DNAJA1	1026		Block5	25	2	PLTC_E23	DNAJA1	1352.5
Block5	107	2	PLTC_E23	DNAJA1	454		Block5	66	2	PLTC_E23	DNAJA1	1305		Block5	66	2	PLTC_E23	DNAJA1	919
Block5	66	2	PLTC_E23	DNAJA1	422		Block5	107	2	PLTC_E23	DNAJA1	1246		Block5	107	2	PLTC_E23	DNAJA1	1126.5
Block5	148	2	PLTC_E23	DNAJA1	389		Block5	148	2	PLTC_E23	DNAJA1	996		Block5	148	2	PLTC_E23	DNAJA1	1065
Block7	59	2	PLTC_G02	DNAJA2	618		Block7	18	2	PLTC_G02	DNAJA2	2542.5		Block7	18	2	PLTC_G02	DNAJA2	1483
Block7	18	2	PLTC_G02	DNAJA2	599		Block7	59	2	PLTC_G02	DNAJA2	2559		Block7	59	2	PLTC_G02	DNAJA2	1589
Block7	141	2	PLTC_G02	DNAJA2	578		Block7	100	2	PLTC_G02	DNAJA2	2485.5		Block7	100	2	PLTC_G02	DNAJA2	1534.5
Block7	100	2	PLTC_G02	DNAJA2	406		Block7	141	2	PLTC_G02	DNAJA2	1788		Block7	141	2	PLTC_G02	DNAJA2	1569
Block6	7	3	PLTA_F18	DNAJB1	626		Block6	7	3	PLTA_F18	DNAJB1	557		Block6	7	3	PLTA_F18	DNAJB1	1027
Block6	130	3	PLTA_F18	DNAJB1	487		Block6	48	3	PLTA_F18	DNAJB1	845		Block6	48	3	PLTA_F18	DNAJB1	1018.5
Block6	48	3	PLTA_F18	DNAJB1	429		Block6	89	3	PLTA_F18	DNAJB1	709		Block6	89	3	PLTA_F18	DNAJB1	949
Block6	89	3	PLTA_F18	DNAJB1	402		Block6	130	3	PLTA_F18	DNAJB1	580		Block6	130	3	PLTA_F18	DNAJB1	979
Block13	143	3	PLTC_M09	DNM1L	395		Block13	20	3	PLTC_M09	DNM1L	885		Block13	20	3	PLTC_M09	DNM1L	1346
Block13	20	3	PLTC_M09	DNM1L	381.5		Block13	61	3	PLTC_M09	DNM1L	1019		Block13	61	3	PLTC_M09	DNM1L	1116.5
Block13	61	3	PLTC_M09	DNM1L	381		Block13	102	3	PLTC_M09	DNM1L	1056.5		Block13	102	3	PLTC_M09	DNM1L	1018
Block13	102	3	PLTC_M09	DNM1L	319		Block13	143	3	PLTC_M09	DNM1L	828		Block13	143	3	PLTC_M09	DNM1L	1256
Block5	149	1	PLTD_E01	DNM2	420		Block5	26	1	PLTD_E01	DNM2	705.5		Block5	26	1	PLTD_E01	DNM2	1157.5
Block5	26	1	PLTD_E01	DNM2	417		Block5	67	1	PLTD_E01	DNM2	783		Block5	67	1	PLTD_E01	DNM2	915
Block5	108	1	PLTD_E01	DNM2	393		Block5	108	1	PLTD_E01	DNM2	734		Block5	108	1	PLTD_E01	DNM2	1027
Block5	67	1	PLTD_E01	DNM2	329		Block5	149	1	PLTD_E01	DNM2	769		Block5	149	1	PLTD_E01	DNM2	993
Block10	136	2	PLTB_J11	DNMT3L	612		Block10	13	2	PLTB_J11	DNMT3L	3546		Block10	13	2	PLTB_J11	DNMT3L	1978
Block10	13	2	PLTB_J11	DNMT3L	588		Block10	54	2	PLTB_J11	DNMT3L	3627		Block10	54	2	PLTB_J11	DNMT3L	2166
Block10	54	2	PLTB_J11	DNMT3L	575		Block10	95	2	PLTB_J11	DNMT3L	3088		Block10	95	2	PLTB_J11	DNMT3L	2189
Block10	95	2	PLTB_J11	DNMT3L	503		Block10	136	2	PLTB_J11	DNMT3L	3143		Block10	136	2	PLTB_J11	DNMT3L	2313
Block8	142	1	PLTC_H04	DNTT	486.5		Block8	19	1	PLTC_H04	DNTT	805		Block8	19	1	PLTC_H04	DNTT	1011
Block8	60	1	PLTC_H04	DNTT	419		Block8	60	1	PLTC_H04	DNTT	898		Block8	60	1	PLTC_H04	DNTT	1159
Block8	19	1	PLTC_H04	DNTT	413		Block8	101	1	PLTC_H04	DNTT	841		Block8	101	1	PLTC_H04	DNTT	981
Block8	101	1	PLTC_H04	DNTT	394		Block8	142	1	PLTC_H04	DNTT	653.5		Block8	142	1	PLTC_H04	DNTT	1123.5
Block8	108	1	PLTD_H01	DOM3Z	475		Block8	26	1	PLTD_H01	DOM3Z	1004		Block8	26	1	PLTD_H01	DOM3Z	1285
Block8	67	1	PLTD_H01	DOM3Z	425		Block8	67	1	PLTD_H01	DOM3Z	934		Block8	67	1	PLTD_H01	DOM3Z	878.5
Block8	26	1	PLTD_H01	DOM3Z	414		Block8	108	1	PLTD_H01	DOM3Z	957		Block8	108	1	PLTD_H01	DOM3Z	1050
Block8	149	1	PLTD_H01	DOM3Z	413		Block8	149	1	PLTD_H01	DOM3Z	919		Block8	149	1	PLTD_H01	DOM3Z	1204
Block2	104	2	PLTC_B14	DPF2	559		Block2	22	2	PLTC_B14	DPF2	1961		Block2	22	2	PLTC_B14	DPF2	1466
Block2	145	2	PLTC_B14	DPF2	513		Block2	63	2	PLTC_B14	DPF2	1738		Block2	63	2	PLTC_B14	DPF2	1183
Block2	22	2	PLTC_B14	DPF2	506		Block2	104	2	PLTC_B14	DPF2	1717		Block2	104	2	PLTC_B14	DPF2	1250
Block2	63	2	PLTC_B14	DPF2	494.5		Block2	145	2	PLTC_B14	DPF2	1670		Block2	145	2	PLTC_B14	DPF2	1343
Block11	163	3	PLTE_K21	DPPA2	597.5		Block11	40	3	PLTE_K21	DPPA2	890		Block11	40	3	PLTE_K21	DPPA2	1269
Block11	40	3	PLTE_K21	DPPA2	496		Block11	81	3	PLTE_K21	DPPA2	956		Block11	81	3	PLTE_K21	DPPA2	1196
Block11	122	3	PLTE_K21	DPPA2	489.5		Block11	122	3	PLTE_K21	DPPA2	766		Block11	122	3	PLTE_K21	DPPA2	1283.5
Block11	81	3	PLTE_K21	DPPA2	396		Block11	163	3	PLTE_K21	DPPA2	887		Block11	163	3	PLTE_K21	DPPA2	1575
Block14	87	3	PLTA_N12	DR1	491		Block14	5	3	PLTA_N12	DR1	1295		Block14	5	3	PLTA_N12	DR1	1243
Block14	46	3	PLTA_N12	DR1	442		Block14	46	3	PLTA_N12	DR1	1597		Block14	46	3	PLTA_N12	DR1	1493.5
Block14	5	3	PLTA_N12	DR1	437		Block14	87	3	PLTA_N12	DR1	1627.5		Block14	87	3	PLTA_N12	DR1	1520
Block14	128	3	PLTA_N12	DR1	435		Block14	128	3	PLTA_N12	DR1	1480		Block14	128	3	PLTA_N12	DR1	1644
Block5	114	2	PLTD_E20	DRD2	418		Block5	32	2	PLTD_E20	DRD2	1035		Block5	32	2	PLTD_E20	DRD2	987
Block5	73	2	PLTD_E20	DRD2	390		Block5	73	2	PLTD_E20	DRD2	824		Block5	73	2	PLTD_E20	DRD2	812
Block5	155	2	PLTD_E20	DRD2	364		Block5	114	2	PLTD_E20	DRD2	862		Block5	114	2	PLTD_E20	DRD2	980
Block5	32	2	PLTD_E20	DRD2	345		Block5	155	2	PLTD_E20	DRD2	885		Block5	155	2	PLTD_E20	DRD2	1082
Block3	22	3	PLTC_C15	DSTYK	637		Block3	22	3	PLTC_C15	DSTYK	1348		Block3	22	3	PLTC_C15	DSTYK	1419.5
Block3	145	3	PLTC_C15	DSTYK	555		Block3	63	3	PLTC_C15	DSTYK	1274		Block3	63	3	PLTC_C15	DSTYK	1483
Block3	104	3	PLTC_C15	DSTYK	529.5		Block3	104	3	PLTC_C15	DSTYK	1492		Block3	104	3	PLTC_C15	DSTYK	1471
Block3	63	3	PLTC_C15	DSTYK	499		Block3	145	3	PLTC_C15	DSTYK	1108		Block3	145	3	PLTC_C15	DSTYK	1578
Block3	156	1	PLTD_C22	DTYMK	476		Block3	33	1	PLTD_C22	DTYMK	845.5		Block3	33	1	PLTD_C22	DTYMK	1022.5
Block3	115	1	PLTD_C22	DTYMK	422		Block3	74	1	PLTD_C22	DTYMK	1012		Block3	74	1	PLTD_C22	DTYMK	993
Block3	74	1	PLTD_C22	DTYMK	412		Block3	115	1	PLTD_C22	DTYMK	977		Block3	115	1	PLTD_C22	DTYMK	903
Block3	33	1	PLTD_C22	DTYMK	411		Block3	156	1	PLTD_C22	DTYMK	964		Block3	156	1	PLTD_C22	DTYMK	1058
Block15	146	1	PLTC_O16	DUSP10	486		Block15	23	1	PLTC_O16	DUSP10	1003.5		Block15	23	1	PLTC_O16	DUSP10	1447
Block15	64	1	PLTC_O16	DUSP10	436		Block15	64	1	PLTC_O16	DUSP10	1084		Block15	64	1	PLTC_O16	DUSP10	1468
Block15	23	1	PLTC_O16	DUSP10	433		Block15	105	1	PLTC_O16	DUSP10	1075		Block15	105	1	PLTC_O16	DUSP10	1302
Block15	105	1	PLTC_O16	DUSP10	318		Block15	146	1	PLTC_O16	DUSP10	974		Block15	146	1	PLTC_O16	DUSP10	1434
Block9	149	1	PLTD_I01	DUSP11	502		Block9	26	1	PLTD_I01	DUSP11	832		Block9	26	1	PLTD_I01	DUSP11	1296
Block9	108	1	PLTD_I01	DUSP11	425		Block9	67	1	PLTD_I01	DUSP11	715		Block9	67	1	PLTD_I01	DUSP11	973.5
Block9	67	1	PLTD_I01	DUSP11	397		Block9	108	1	PLTD_I01	DUSP11	762		Block9	108	1	PLTD_I01	DUSP11	1181
Block9	26	1	PLTD_I01	DUSP11	373		Block9	149	1	PLTD_I01	DUSP11	812		Block9	149	1	PLTD_I01	DUSP11	1181
Block1	60	1	PLTC_A04	DUSP12	620		Block1	19	1	PLTC_A04	DUSP12	1736		Block1	19	1	PLTC_A04	DUSP12	1327.5
Block1	142	1	PLTC_A04	DUSP12	612.5		Block1	60	1	PLTC_A04	DUSP12	1569		Block1	60	1	PLTC_A04	DUSP12	1224
Block1	101	1	PLTC_A04	DUSP12	604.5		Block1	101	1	PLTC_A04	DUSP12	1469		Block1	101	1	PLTC_A04	DUSP12	1001
Block1	19	1	PLTC_A04	DUSP12	545		Block1	142	1	PLTC_A04	DUSP12	1670		Block1	142	1	PLTC_A04	DUSP12	1085
Block2	151	1	PLTD_B07	DUSP13	498		Block2	28	1	PLTD_B07	DUSP13	1055		Block2	28	1	PLTD_B07	DUSP13	1093
Block2	110	1	PLTD_B07	DUSP13	428		Block2	69	1	PLTD_B07	DUSP13	914		Block2	69	1	PLTD_B07	DUSP13	869
Block2	69	1	PLTD_B07	DUSP13	416		Block2	110	1	PLTD_B07	DUSP13	918		Block2	110	1	PLTD_B07	DUSP13	938
Block2	28	1	PLTD_B07	DUSP13	413.5		Block2	151	1	PLTD_B07	DUSP13	898		Block2	151	1	PLTD_B07	DUSP13	1047
Block6	7	1	PLTA_F16	DUSP14	420		Block6	7	1	PLTA_F16	DUSP14	671		Block6	7	1	PLTA_F16	DUSP14	1004
Block6	130	1	PLTA_F16	DUSP14	405		Block6	48	1	PLTA_F16	DUSP14	880.5		Block6	48	1	PLTA_F16	DUSP14	1067
Block6	48	1	PLTA_F16	DUSP14	402		Block6	89	1	PLTA_F16	DUSP14	783		Block6	89	1	PLTA_F16	DUSP14	884
Block6	89	1	PLTA_F16	DUSP14	338		Block6	130	1	PLTA_F16	DUSP14	690		Block6	130	1	PLTA_F16	DUSP14	896
Block6	146	1	PLTC_F16	DUSP18	707		Block6	23	1	PLTC_F16	DUSP18	4490		Block6	23	1	PLTC_F16	DUSP18	2521.5
Block6	23	1	PLTC_F16	DUSP18	697		Block6	64	1	PLTC_F16	DUSP18	5411.5		Block6	64	1	PLTC_F16	DUSP18	3123.5
Block6	105	1	PLTC_F16	DUSP18	618		Block6	105	1	PLTC_F16	DUSP18	4733		Block6	105	1	PLTC_F16	DUSP18	2956.5
Block6	64	1	PLTC_F16	DUSP18	595		Block6	146	1	PLTC_F16	DUSP18	2972.5		Block6	146	1	PLTC_F16	DUSP18	2742
Block15	112	1	PLTD_O13	DUSP4	699.5		Block15	30	1	PLTD_O13	DUSP4	2605		Block15	30	1	PLTD_O13	DUSP4	2308
Block15	71	1	PLTD_O13	DUSP4	632		Block15	71	1	PLTD_O13	DUSP4	2489		Block15	71	1	PLTD_O13	DUSP4	2196
Block15	30	1	PLTD_O13	DUSP4	616		Block15	112	1	PLTD_O13	DUSP4	2525.5		Block15	112	1	PLTD_O13	DUSP4	2012
Block15	153	1	PLTD_O13	DUSP4	583.5		Block15	153	1	PLTD_O13	DUSP4	2250		Block15	153	1	PLTD_O13	DUSP4	2054
Block12	8	2	PLTA_L20	DUSP6	708		Block12	8	2	PLTA_L20	DUSP6	7920		Block12	8	2	PLTA_L20	DUSP6	3526
Block12	49	2	PLTA_L20	DUSP6	696		Block12	49	2	PLTA_L20	DUSP6	9086.5		Block12	49	2	PLTA_L20	DUSP6	3308
Block12	90	2	PLTA_L20	DUSP6	694		Block12	90	2	PLTA_L20	DUSP6	8440		Block12	90	2	PLTA_L20	DUSP6	3673
Block12	131	2	PLTA_L20	DUSP6	626		Block12	131	2	PLTA_L20	DUSP6	7613		Block12	131	2	PLTA_L20	DUSP6	3232
Block9	3	1	PLTA_I04	DVL2	536		Block9	3	1	PLTA_I04	DVL2	966		Block9	3	1	PLTA_I04	DVL2	1555.5
Block9	126	1	PLTA_I04	DVL2	520		Block9	44	1	PLTA_I04	DVL2	1324		Block9	44	1	PLTA_I04	DVL2	1444
Block9	44	1	PLTA_I04	DVL2	504		Block9	85	1	PLTA_I04	DVL2	1384.5		Block9	85	1	PLTA_I04	DVL2	1384
Block9	85	1	PLTA_I04	DVL2	411		Block9	126	1	PLTA_I04	DVL2	1072		Block9	126	1	PLTA_I04	DVL2	1174
Block10	149	3	PLTD_J03	DYNC1LI2	489		Block10	26	3	PLTD_J03	DYNC1LI2	958		Block10	26	3	PLTD_J03	DYNC1LI2	1289
Block10	108	3	PLTD_J03	DYNC1LI2	487		Block10	67	3	PLTD_J03	DYNC1LI2	818		Block10	67	3	PLTD_J03	DYNC1LI2	1056.5
Block10	26	3	PLTD_J03	DYNC1LI2	447		Block10	108	3	PLTD_J03	DYNC1LI2	975		Block10	108	3	PLTD_J03	DYNC1LI2	1170
Block10	67	3	PLTD_J03	DYNC1LI2	403		Block10	149	3	PLTD_J03	DYNC1LI2	900		Block10	149	3	PLTD_J03	DYNC1LI2	1182
Block11	90	3	PLTA_K21	DYRK2	484.5		Block11	8	3	PLTA_K21	DYRK2	1039		Block11	8	3	PLTA_K21	DYRK2	1277
Block11	49	3	PLTA_K21	DYRK2	474		Block11	49	3	PLTA_K21	DYRK2	1104.5		Block11	49	3	PLTA_K21	DYRK2	1176
Block11	8	3	PLTA_K21	DYRK2	464		Block11	90	3	PLTA_K21	DYRK2	956		Block11	90	3	PLTA_K21	DYRK2	1194.5
Block11	131	3	PLTA_K21	DYRK2	447		Block11	131	3	PLTA_K21	DYRK2	825		Block11	131	3	PLTA_K21	DYRK2	1303
Block8	27	1	PLTD_H04	DYRK3	450		Block8	27	1	PLTD_H04	DYRK3	901		Block8	27	1	PLTD_H04	DYRK3	1205
Block8	150	1	PLTD_H04	DYRK3	408		Block8	68	1	PLTD_H04	DYRK3	744		Block8	68	1	PLTD_H04	DYRK3	860
Block8	68	1	PLTD_H04	DYRK3	392		Block8	109	1	PLTD_H04	DYRK3	762		Block8	109	1	PLTD_H04	DYRK3	984
Block8	109	1	PLTD_H04	DYRK3	390		Block8	150	1	PLTD_H04	DYRK3	772		Block8	150	1	PLTD_H04	DYRK3	1004
Block4	93	3	PLTB_D06	DYRK4	421		Block4	11	3	PLTB_D06	DYRK4	888		Block4	11	3	PLTB_D06	DYRK4	1170.5
Block4	134	3	PLTB_D06	DYRK4	414.5		Block4	52	3	PLTB_D06	DYRK4	785.5		Block4	52	3	PLTB_D06	DYRK4	982.5
Block4	11	3	PLTB_D06	DYRK4	392		Block4	93	3	PLTB_D06	DYRK4	851		Block4	93	3	PLTB_D06	DYRK4	924
Block4	52	3	PLTB_D06	DYRK4	382		Block4	134	3	PLTB_D06	DYRK4	709		Block4	134	3	PLTB_D06	DYRK4	902
Block1	57	2	PLTB_A20	E2F6	437		Block1	16	2	PLTB_A20	E2F6	976.5		Block1	16	2	PLTB_A20	E2F6	997
Block1	139	2	PLTB_A20	E2F6	421		Block1	57	2	PLTB_A20	E2F6	891		Block1	57	2	PLTB_A20	E2F6	965
Block1	98	2	PLTB_A20	E2F6	418		Block1	98	2	PLTB_A20	E2F6	811		Block1	98	2	PLTB_A20	E2F6	1086
Block1	16	2	PLTB_A20	E2F6	354		Block1	139	2	PLTB_A20	E2F6	832		Block1	139	2	PLTB_A20	E2F6	983.5
Block10	160	2	PLTE_J11	E6	682		Block10	37	2	PLTE_J11	E6	9331		Block10	37	2	PLTE_J11	E6	3324
Block10	78	2	PLTE_J11	E6	661.5		Block10	78	2	PLTE_J11	E6	7745		Block10	78	2	PLTE_J11	E6	3356
Block10	37	2	PLTE_J11	E6	629		Block10	119	2	PLTE_J11	E6	8285		Block10	119	2	PLTE_J11	E6	3289
Block10	119	2	PLTE_J11	E6	607.5		Block10	160	2	PLTE_J11	E6	9575		Block10	160	2	PLTE_J11	E6	3053.5
Block8	163	1	PLTE_H19	E7	488		Block8	40	1	PLTE_H19	E7	895		Block8	40	1	PLTE_H19	E7	1219
Block8	122	1	PLTE_H19	E7	429		Block8	81	1	PLTE_H19	E7	928		Block8	81	1	PLTE_H19	E7	1022
Block8	40	1	PLTE_H19	E7	416		Block8	122	1	PLTE_H19	E7	869		Block8	122	1	PLTE_H19	E7	950
Block8	81	1	PLTE_H19	E7	304		Block8	163	1	PLTE_H19	E7	923.5		Block8	163	1	PLTE_H19	E7	1284.5
Block2	59	2	PLTC_B02	EAPP	1065		Block2	18	2	PLTC_B02	EAPP	3887		Block2	18	2	PLTC_B02	EAPP	1636
Block2	100	2	PLTC_B02	EAPP	1052.5		Block2	59	2	PLTC_B02	EAPP	3890		Block2	59	2	PLTC_B02	EAPP	1725
Block2	18	2	PLTC_B02	EAPP	935		Block2	100	2	PLTC_B02	EAPP	3586.5		Block2	100	2	PLTC_B02	EAPP	1786
Block2	141	2	PLTC_B02	EAPP	928		Block2	141	2	PLTC_B02	EAPP	3586		Block2	141	2	PLTC_B02	EAPP	1549.5
Block11	128	1	PLTA_K10	EEF1A1	545		Block11	5	1	PLTA_K10	EEF1A1	768.5		Block11	5	1	PLTA_K10	EEF1A1	1322
Block11	87	1	PLTA_K10	EEF1A1	478.5		Block11	46	1	PLTA_K10	EEF1A1	824		Block11	46	1	PLTA_K10	EEF1A1	1278.5
Block11	46	1	PLTA_K10	EEF1A1	461		Block11	87	1	PLTA_K10	EEF1A1	855		Block11	87	1	PLTA_K10	EEF1A1	1191
Block11	5	1	PLTA_K10	EEF1A1	424		Block11	128	1	PLTA_K10	EEF1A1	785.5		Block11	128	1	PLTA_K10	EEF1A1	1374
Block16	81	1	PLTE_P19	EEF1A2	524		Block16	40	1	PLTE_P19	EEF1A2	1231		Block16	40	1	PLTE_P19	EEF1A2	1653.5
Block16	122	1	PLTE_P19	EEF1A2	517		Block16	81	1	PLTE_P19	EEF1A2	1266		Block16	81	1	PLTE_P19	EEF1A2	1752
Block16	40	1	PLTE_P19	EEF1A2	450		Block16	122	1	PLTE_P19	EEF1A2	1227.5		Block16	122	1	PLTE_P19	EEF1A2	1560
Block16	163	1	PLTE_P19	EEF1A2	433		Block16	163	1	PLTE_P19	EEF1A2	1035		Block16	163	1	PLTE_P19	EEF1A2	1491
Block1	64	1	PLTC_A16	EEF1D	1214		Block1	23	1	PLTC_A16	EEF1D	12831.5		Block1	23	1	PLTC_A16	EEF1D	6045
Block1	105	1	PLTC_A16	EEF1D	1181		Block1	64	1	PLTC_A16	EEF1D	13577.5		Block1	64	1	PLTC_A16	EEF1D	6976
Block1	146	1	PLTC_A16	EEF1D	1107		Block1	105	1	PLTC_A16	EEF1D	12654		Block1	105	1	PLTC_A16	EEF1D	5438
Block1	23	1	PLTC_A16	EEF1D	974		Block1	146	1	PLTC_A16	EEF1D	13147		Block1	146	1	PLTC_A16	EEF1D	4569
Block6	147	3	PLTC_F21	EEF1G	1077		Block6	24	3	PLTC_F21	EEF1G	16933		Block6	24	3	PLTC_F21	EEF1G	6513
Block6	24	3	PLTC_F21	EEF1G	1010.5		Block6	65	3	PLTC_F21	EEF1G	19224.5		Block6	65	3	PLTC_F21	EEF1G	6453
Block6	65	3	PLTC_F21	EEF1G	970		Block6	106	3	PLTC_F21	EEF1G	18832.5		Block6	106	3	PLTC_F21	EEF1G	6221
Block6	106	3	PLTC_F21	EEF1G	966		Block6	147	3	PLTC_F21	EEF1G	16526.5		Block6	147	3	PLTC_F21	EEF1G	6175.5
Block8	134	1	PLTB_H04	EEF2K	391		Block8	11	1	PLTB_H04	EEF2K	456		Block8	11	1	PLTB_H04	EEF2K	783
Block8	11	1	PLTB_H04	EEF2K	330		Block8	52	1	PLTB_H04	EEF2K	532		Block8	52	1	PLTB_H04	EEF2K	669
Block8	52	1	PLTB_H04	EEF2K	313		Block8	93	1	PLTB_H04	EEF2K	471		Block8	93	1	PLTB_H04	EEF2K	751.5
Block8	93	1	PLTB_H04	EEF2K	236		Block8	134	1	PLTB_H04	EEF2K	532.5		Block8	134	1	PLTB_H04	EEF2K	749
Block7	163	2	PLTE_G20	EFHD2	512		Block7	40	2	PLTE_G20	EFHD2	893		Block7	40	2	PLTE_G20	EFHD2	903
Block7	122	2	PLTE_G20	EFHD2	478.5		Block7	81	2	PLTE_G20	EFHD2	1087		Block7	81	2	PLTE_G20	EFHD2	1066
Block7	81	2	PLTE_G20	EFHD2	407.5		Block7	122	2	PLTE_G20	EFHD2	1051.5		Block7	122	2	PLTE_G20	EFHD2	1045
Block7	40	2	PLTE_G20	EFHD2	399		Block7	163	2	PLTE_G20	EFHD2	1173		Block7	163	2	PLTE_G20	EFHD2	1265
Block2	87	1	PLTA_B10	EFS	912		Block2	5	1	PLTA_B10	EFS	979		Block2	5	1	PLTA_B10	EFS	1203
Block2	46	1	PLTA_B10	EFS	876.5		Block2	46	1	PLTA_B10	EFS	1070		Block2	46	1	PLTA_B10	EFS	1354
Block2	5	1	PLTA_B10	EFS	803		Block2	87	1	PLTA_B10	EFS	911		Block2	87	1	PLTA_B10	EFS	1256
Block2	128	1	PLTA_B10	EFS	714		Block2	128	1	PLTA_B10	EFS	890		Block2	128	1	PLTA_B10	EFS	1302
Block9	152	1	PLTD_I10	EGFR_ext	593		Block9	29	1	PLTD_I10	EGFR_ext	1151		Block9	29	1	PLTD_I10	EGFR_ext	1469
Block9	29	1	PLTD_I10	EGFR_ext	517		Block9	70	1	PLTD_I10	EGFR_ext	950.5		Block9	70	1	PLTD_I10	EGFR_ext	1186
Block9	111	1	PLTD_I10	EGFR_ext	503		Block9	111	1	PLTD_I10	EGFR_ext	1014.5		Block9	111	1	PLTD_I10	EGFR_ext	1193.5
Block9	70	1	PLTD_I10	EGFR_ext	424		Block9	152	1	PLTD_I10	EGFR_ext	1059		Block9	152	1	PLTD_I10	EGFR_ext	1207
Block9	151	2	PLTD_I08	EGFR_int	634		Block9	28	2	PLTD_I08	EGFR_int	1321		Block9	28	2	PLTD_I08	EGFR_int	1569.5
Block9	28	2	PLTD_I08	EGFR_int	537.5		Block9	69	2	PLTD_I08	EGFR_int	1149		Block9	69	2	PLTD_I08	EGFR_int	1408
Block9	110	2	PLTD_I08	EGFR_int	506		Block9	110	2	PLTD_I08	EGFR_int	1179		Block9	110	2	PLTD_I08	EGFR_int	1349.5
Block9	69	2	PLTD_I08	EGFR_int	500		Block9	151	2	PLTD_I08	EGFR_int	1242.5		Block9	151	2	PLTD_I08	EGFR_int	1389
Block4	91	3	PLTA_D24	EGR2	493		Block4	9	3	PLTA_D24	EGR2	634		Block4	9	3	PLTA_D24	EGR2	1159
Block4	9	3	PLTA_D24	EGR2	413		Block4	50	3	PLTA_D24	EGR2	790		Block4	50	3	PLTA_D24	EGR2	1048
Block4	132	3	PLTA_D24	EGR2	411		Block4	91	3	PLTA_D24	EGR2	703.5		Block4	91	3	PLTA_D24	EGR2	947.5
Block4	50	3	PLTA_D24	EGR2	381		Block4	132	3	PLTA_D24	EGR2	606		Block4	132	3	PLTA_D24	EGR2	1090
Block8	134	2	PLTB_H05	EHF	516		Block8	11	2	PLTB_H05	EHF	1921		Block8	11	2	PLTB_H05	EHF	1491
Block8	11	2	PLTB_H05	EHF	511		Block8	52	2	PLTB_H05	EHF	2033		Block8	52	2	PLTB_H05	EHF	1386
Block8	52	2	PLTB_H05	EHF	499		Block8	93	2	PLTB_H05	EHF	1929		Block8	93	2	PLTB_H05	EHF	1489.5
Block8	93	2	PLTB_H05	EHF	407		Block8	134	2	PLTB_H05	EHF	1787		Block8	134	2	PLTB_H05	EHF	1497.5
Block14	143	1	PLTC_N07	EHMT2	601		Block14	20	1	PLTC_N07	EHMT2	1806		Block14	20	1	PLTC_N07	EHMT2	1870.5
Block14	20	1	PLTC_N07	EHMT2	532		Block14	61	1	PLTC_N07	EHMT2	1914		Block14	61	1	PLTC_N07	EHMT2	1711
Block14	61	1	PLTC_N07	EHMT2	463		Block14	102	1	PLTC_N07	EHMT2	1945.5		Block14	102	1	PLTC_N07	EHMT2	1609
Block14	102	1	PLTC_N07	EHMT2	434		Block14	143	1	PLTC_N07	EHMT2	1737		Block14	143	1	PLTC_N07	EHMT2	1484.5
Block4	88	1	PLTA_D13	EIF4A2	487		Block4	6	1	PLTA_D13	EIF4A2	763		Block4	6	1	PLTA_D13	EIF4A2	1140
Block4	47	1	PLTA_D13	EIF4A2	418		Block4	47	1	PLTA_D13	EIF4A2	725		Block4	47	1	PLTA_D13	EIF4A2	1051
Block4	6	1	PLTA_D13	EIF4A2	413		Block4	88	1	PLTA_D13	EIF4A2	756		Block4	88	1	PLTA_D13	EIF4A2	977
Block4	129	1	PLTA_D13	EIF4A2	327		Block4	129	1	PLTA_D13	EIF4A2	642		Block4	129	1	PLTA_D13	EIF4A2	971
Block14	41	2	PLTE_N23	EIF4A3	429		Block14	41	2	PLTE_N23	EIF4A3	698		Block14	41	2	PLTE_N23	EIF4A3	1149.5
Block14	164	2	PLTE_N23	EIF4A3	416		Block14	82	2	PLTE_N23	EIF4A3	710		Block14	82	2	PLTE_N23	EIF4A3	1057
Block14	82	2	PLTE_N23	EIF4A3	326		Block14	123	2	PLTE_N23	EIF4A3	759		Block14	123	2	PLTE_N23	EIF4A3	1127.5
Block14	123	2	PLTE_N23	EIF4A3	314		Block14	164	2	PLTE_N23	EIF4A3	660		Block14	164	2	PLTE_N23	EIF4A3	1895
Block5	133	1	PLTB_E01	EIF4E	487		Block5	10	1	PLTB_E01	EIF4E	887		Block5	10	1	PLTB_E01	EIF4E	1327
Block5	92	1	PLTB_E01	EIF4E	484		Block5	51	1	PLTB_E01	EIF4E	903.5		Block5	51	1	PLTB_E01	EIF4E	1180
Block5	51	1	PLTB_E01	EIF4E	425		Block5	92	1	PLTB_E01	EIF4E	811.5		Block5	92	1	PLTB_E01	EIF4E	1050
Block5	10	1	PLTB_E01	EIF4E	408		Block5	133	1	PLTB_E01	EIF4E	770		Block5	133	1	PLTB_E01	EIF4E	1063.5
Block12	48	1	PLTA_L16	EIF4EBP1	523		Block12	7	1	PLTA_L16	EIF4EBP1	1003		Block12	7	1	PLTA_L16	EIF4EBP1	1357
Block12	130	1	PLTA_L16	EIF4EBP1	517		Block12	48	1	PLTA_L16	EIF4EBP1	1208		Block12	48	1	PLTA_L16	EIF4EBP1	1248.5
Block12	89	1	PLTA_L16	EIF4EBP1	488		Block12	89	1	PLTA_L16	EIF4EBP1	1216		Block12	89	1	PLTA_L16	EIF4EBP1	1332
Block12	7	1	PLTA_L16	EIF4EBP1	486		Block12	130	1	PLTA_L16	EIF4EBP1	1135.5		Block12	130	1	PLTA_L16	EIF4EBP1	1318
Block6	133	3	PLTB_F03	ELF1	651		Block6	10	3	PLTB_F03	ELF1	2082		Block6	10	3	PLTB_F03	ELF1	1580
Block6	10	3	PLTB_F03	ELF1	622		Block6	51	3	PLTB_F03	ELF1	2345		Block6	51	3	PLTB_F03	ELF1	1561
Block6	51	3	PLTB_F03	ELF1	606		Block6	92	3	PLTB_F03	ELF1	2194		Block6	92	3	PLTB_F03	ELF1	1498
Block6	92	3	PLTB_F03	ELF1	556		Block6	133	3	PLTB_F03	ELF1	1652		Block6	133	3	PLTB_F03	ELF1	1475
Block15	53	3	PLTB_O09	ELF2	452		Block15	12	3	PLTB_O09	ELF2	1671		Block15	12	3	PLTB_O09	ELF2	1334
Block15	94	3	PLTB_O09	ELF2	427.5		Block15	53	3	PLTB_O09	ELF2	2043		Block15	53	3	PLTB_O09	ELF2	1428
Block15	135	3	PLTB_O09	ELF2	372		Block15	94	3	PLTB_O09	ELF2	1783.5		Block15	94	3	PLTB_O09	ELF2	1505
Block15	12	3	PLTB_O09	ELF2	327.5		Block15	135	3	PLTB_O09	ELF2	1266.5		Block15	135	3	PLTB_O09	ELF2	1445.5
Block3	17	3	PLTB_C24	ELF4	518		Block3	17	3	PLTB_C24	ELF4	1066		Block3	17	3	PLTB_C24	ELF4	1402
Block3	58	3	PLTB_C24	ELF4	514		Block3	58	3	PLTB_C24	ELF4	977		Block3	58	3	PLTB_C24	ELF4	1193
Block3	99	3	PLTB_C24	ELF4	495		Block3	99	3	PLTB_C24	ELF4	1008.5		Block3	99	3	PLTB_C24	ELF4	1164
Block3	140	3	PLTB_C24	ELF4	494		Block3	140	3	PLTB_C24	ELF4	840		Block3	140	3	PLTB_C24	ELF4	1207.5
Block2	96	1	PLTB_B13	ELF5	447		Block2	14	1	PLTB_B13	ELF5	945		Block2	14	1	PLTB_B13	ELF5	1002
Block2	55	1	PLTB_B13	ELF5	423		Block2	55	1	PLTB_B13	ELF5	888.5		Block2	55	1	PLTB_B13	ELF5	1039
Block2	137	1	PLTB_B13	ELF5	419		Block2	96	1	PLTB_B13	ELF5	813		Block2	96	1	PLTB_B13	ELF5	931
Block2	14	1	PLTB_B13	ELF5	334		Block2	137	1	PLTB_B13	ELF5	792		Block2	137	1	PLTB_B13	ELF5	951
Block7	28	1	PLTD_G07	ELK1	514		Block7	28	1	PLTD_G07	ELK1	2059		Block7	28	1	PLTD_G07	ELK1	1470
Block7	69	1	PLTD_G07	ELK1	492.5		Block7	69	1	PLTD_G07	ELK1	2068		Block7	69	1	PLTD_G07	ELK1	1443
Block7	151	1	PLTD_G07	ELK1	483		Block7	110	1	PLTD_G07	ELK1	1972		Block7	110	1	PLTD_G07	ELK1	1381
Block7	110	1	PLTD_G07	ELK1	437		Block7	151	1	PLTD_G07	ELK1	1700.5		Block7	151	1	PLTD_G07	ELK1	1215.5
Block3	98	3	PLTB_C21	ELK3	402		Block3	16	3	PLTB_C21	ELK3	623.5		Block3	16	3	PLTB_C21	ELK3	891.5
Block3	16	3	PLTB_C21	ELK3	399.5		Block3	57	3	PLTB_C21	ELK3	689		Block3	57	3	PLTB_C21	ELK3	791.5
Block3	57	3	PLTB_C21	ELK3	336		Block3	98	3	PLTB_C21	ELK3	674		Block3	98	3	PLTB_C21	ELK3	793.5
Block3	139	3	PLTB_C21	ELK3	307		Block3	139	3	PLTB_C21	ELK3	615		Block3	139	3	PLTB_C21	ELK3	846.5
Block6	31	3	PLTD_F18	ELL3	512		Block6	31	3	PLTD_F18	ELL3	2467.5		Block6	31	3	PLTD_F18	ELL3	1545
Block6	154	3	PLTD_F18	ELL3	507		Block6	72	3	PLTD_F18	ELL3	2333		Block6	72	3	PLTD_F18	ELL3	1346
Block6	113	3	PLTD_F18	ELL3	416		Block6	113	3	PLTD_F18	ELL3	2243		Block6	113	3	PLTD_F18	ELL3	1470
Block6	72	3	PLTD_F18	ELL3	389.5		Block6	154	3	PLTD_F18	ELL3	2236.5		Block6	154	3	PLTD_F18	ELL3	1572
Block6	20	2	PLTC_F08	ELMOD1	643		Block6	20	2	PLTC_F08	ELMOD1	2693.5		Block6	20	2	PLTC_F08	ELMOD1	1827
Block6	143	2	PLTC_F08	ELMOD1	585		Block6	61	2	PLTC_F08	ELMOD1	2802		Block6	61	2	PLTC_F08	ELMOD1	1986.5
Block6	61	2	PLTC_F08	ELMOD1	532		Block6	102	2	PLTC_F08	ELMOD1	2658.5		Block6	102	2	PLTC_F08	ELMOD1	1910
Block6	102	2	PLTC_F08	ELMOD1	419		Block6	143	2	PLTC_F08	ELMOD1	2241		Block6	143	2	PLTC_F08	ELMOD1	2011
Block2	73	3	PLTD_B21	ELMOD3	532		Block2	32	3	PLTD_B21	ELMOD3	721		Block2	32	3	PLTD_B21	ELMOD3	1010
Block2	32	3	PLTD_B21	ELMOD3	429		Block2	73	3	PLTD_B21	ELMOD3	814		Block2	73	3	PLTD_B21	ELMOD3	773
Block2	114	3	PLTD_B21	ELMOD3	412		Block2	114	3	PLTD_B21	ELMOD3	860		Block2	114	3	PLTD_B21	ELMOD3	851
Block2	155	3	PLTD_B21	ELMOD3	399		Block2	155	3	PLTD_B21	ELMOD3	730		Block2	155	3	PLTD_B21	ELMOD3	989.5
Block5	161	1	PLTE_E13	ELOVL4	421		Block5	38	1	PLTE_E13	ELOVL4	1001.5		Block5	38	1	PLTE_E13	ELOVL4	1013
Block5	120	1	PLTE_E13	ELOVL4	402		Block5	79	1	PLTE_E13	ELOVL4	854.5		Block5	79	1	PLTE_E13	ELOVL4	978
Block5	38	1	PLTE_E13	ELOVL4	381		Block5	120	1	PLTE_E13	ELOVL4	920		Block5	120	1	PLTE_E13	ELOVL4	881
Block5	79	1	PLTE_E13	ELOVL4	316		Block5	161	1	PLTE_E13	ELOVL4	977		Block5	161	1	PLTE_E13	ELOVL4	1109
Block2	37	1	Empty	Empty	188.5		Block8	3	3	PLTA_H06	ENO1	2165.5		Block1	165	2	Empty	Empty	0
Block2	162	3	Empty	Empty	181		Block8	44	3	PLTA_H06	ENO1	2874		Block1	165	3	Empty	Empty	0
Block4	164	1	Empty	Empty	146		Block8	85	3	PLTA_H06	ENO1	2891		Block2	34	2	Empty	Empty	0
Block4	76	1	Empty	Empty	106		Block8	126	3	PLTA_H06	ENO1	2641		Block2	35	1	Empty	Empty	94
Block2	123	3	Empty	Empty	71		Block14	4	2	PLTA_N08	ENO2	8053		Block2	35	3	Empty	Empty	0
Block16	113	3	Empty	Empty	46		Block14	45	2	PLTA_N08	ENO2	9737.5		Block2	36	2	Empty	Empty	10
Block2	117	1	Empty	Empty	43		Block14	86	2	PLTA_N08	ENO2	10108.5		Block2	37	1	Empty	Empty	0
Block4	165	3	Empty	Empty	42		Block14	127	2	PLTA_N08	ENO2	8132		Block2	37	3	Empty	Empty	7
Block4	119	3	Empty	Empty	25		Block14	29	2	PLTD_N11	EPAS1	951		Block2	38	2	Empty	Empty	0
Block13	158	1	Empty	Empty	23		Block14	70	2	PLTD_N11	EPAS1	947		Block2	39	1	Empty	Empty	0
Block12	37	1	Empty	Empty	21		Block14	111	2	PLTD_N11	EPAS1	958.5		Block2	39	3	Empty	Empty	0
Block14	117	3	Empty	Empty	15		Block14	152	2	PLTD_N11	EPAS1	752.5		Block2	40	2	Empty	Empty	0
Block16	74	3	Empty	Empty	15		Block7	34	2	PLTE_G02	EPCAM	7191		Block2	41	1	Empty	Empty	0
Block14	41	1	Empty	Empty	14		Block7	75	2	PLTE_G02	EPCAM	7169		Block2	41	3	Empty	Empty	0
Block16	118	2	Empty	Empty	13		Block7	116	2	PLTE_G02	EPCAM	7017.5		Block2	75	2	Empty	Empty	0
Block16	165	3	Empty	Empty	13		Block7	157	2	PLTE_G02	EPCAM	6555		Block2	76	1	Empty	Empty	0
Block10	78	3	Empty	Empty	12		Block15	25	1	PLTC_O22	EPHA10	4619		Block2	76	3	Empty	Empty	0
Block11	165	3	Empty	Empty	12		Block15	66	1	PLTC_O22	EPHA10	4453		Block2	77	2	Empty	Empty	0
Block2	38	2	Empty	Empty	11		Block15	107	1	PLTC_O22	EPHA10	4662.5		Block2	78	1	Empty	Empty	9
Block2	163	2	Empty	Empty	11		Block15	148	1	PLTC_O22	EPHA10	3611		Block2	78	3	Empty	Empty	1
Block6	119	3	Empty	Empty	11		Block13	35	3	PLTE_M06	EPHA2	749		Block2	79	2	Empty	Empty	0
Block12	41	3	Empty	Empty	11		Block13	76	3	PLTE_M06	EPHA2	649		Block2	80	1	Empty	Empty	0
Block12	78	3	Empty	Empty	11		Block13	117	3	PLTE_M06	EPHA2	608		Block2	80	3	Empty	Empty	5
Block6	123	3	Empty	Empty	10		Block13	158	3	PLTE_M06	EPHA2	641		Block2	81	2	Empty	Empty	0
Block8	80	3	Empty	Empty	10		Block9	29	3	PLTD_I12	EPHA3_ext	980.5		Block2	82	1	Empty	Empty	0
Block8	163	2	Empty	Empty	10		Block9	70	3	PLTD_I12	EPHA3_ext	784		Block2	82	3	Empty	Empty	0
Block12	122	2	Empty	Empty	10		Block9	111	3	PLTD_I12	EPHA3_ext	828		Block2	116	2	Empty	Empty	0
Block16	159	2	Empty	Empty	10		Block9	152	3	PLTD_I12	EPHA3_ext	928		Block2	117	1	Empty	Empty	0
Block2	165	3	Empty	Empty	9		Block9	30	2	PLTD_I14	EPHB3_int	195		Block2	117	3	Empty	Empty	0
Block10	37	3	Empty	Empty	9		Block9	71	2	PLTD_I14	EPHB3_int	54		Block2	118	2	Empty	Empty	0
Block14	162	1	Empty	Empty	9		Block9	112	2	PLTD_I14	EPHB3_int	108		Block2	119	1	Empty	Empty	0
Block15	123	1	Empty	Empty	9		Block9	153	2	PLTD_I14	EPHB3_int	111		Block2	119	3	Empty	Empty	9
Block8	78	3	Empty	Empty	8		Block11	19	3	PLTC_K06	EPHB4	1042		Block2	120	2	Empty	Empty	0
Block10	38	2	Empty	Empty	8		Block11	60	3	PLTC_K06	EPHB4	1079		Block2	121	1	Empty	Empty	0
Block4	163	2	Empty	Empty	7		Block11	101	3	PLTC_K06	EPHB4	1090		Block2	121	3	Empty	Empty	3
Block6	75	2	Empty	Empty	7		Block11	142	3	PLTC_K06	EPHB4	1073		Block2	122	2	Empty	Empty	23
Block6	117	3	Empty	Empty	7		Block5	5	1	PLTA_E10	EPS15	2387		Block2	123	1	Empty	Empty	0
Block8	39	1	Empty	Empty	7		Block5	46	1	PLTA_E10	EPS15	2653		Block2	123	3	Empty	Empty	0
Block8	76	1	Empty	Empty	7		Block5	87	1	PLTA_E10	EPS15	2519.5		Block2	157	2	Empty	Empty	0
Block8	117	3	Empty	Empty	7		Block5	128	1	PLTA_E10	EPS15	2566		Block2	158	1	Empty	Empty	96
Block10	121	1	Empty	Empty	7		Block5	35	1	PLTE_E04	ERBB2	614		Block2	158	3	Empty	Empty	8
Block10	123	3	Empty	Empty	7		Block5	76	1	PLTE_E04	ERBB2	630		Block2	159	2	Empty	Empty	2
Block14	165	2	Empty	Empty	7		Block5	117	1	PLTE_E04	ERBB2	575.5		Block2	160	1	Empty	Empty	2
Block4	77	2	Empty	Empty	6		Block5	158	1	PLTE_E04	ERBB2	680		Block2	160	3	Empty	Empty	0
Block4	120	2	Empty	Empty	6		Block9	31	3	PLTD_I18	ERBB3_ext	894.5		Block2	161	2	Empty	Empty	8
Block5	165	2	Empty	Empty	6		Block9	72	3	PLTD_I18	ERBB3_ext	811.5		Block2	162	1	Empty	Empty	0
Block6	120	2	Empty	Empty	6		Block9	113	3	PLTD_I18	ERBB3_ext	768		Block2	162	3	Empty	Empty	6
Block6	160	3	Empty	Empty	6		Block9	154	3	PLTD_I18	ERBB3_ext	878		Block2	163	2	Empty	Empty	0
Block8	123	3	Empty	Empty	6		Block9	31	1	PLTD_I16	ERBB3_int	833		Block2	164	1	Empty	Empty	0
Block10	40	2	Empty	Empty	6		Block9	72	1	PLTD_I16	ERBB3_int	819.5		Block2	164	3	Empty	Empty	0
Block10	77	2	Empty	Empty	6		Block9	113	1	PLTD_I16	ERBB3_int	765		Block2	165	2	Empty	Empty	0
Block10	80	3	Empty	Empty	6		Block9	154	1	PLTD_I16	ERBB3_int	785		Block2	165	3	Empty	Empty	2
Block10	120	2	Empty	Empty	6		Block14	7	2	PLTA_N17	ERCC2	591		Block3	165	2	Empty	Empty	0
Block12	121	3	Empty	Empty	6		Block14	48	2	PLTA_N17	ERCC2	709.5		Block3	165	3	Empty	Empty	0
Block13	117	1	Empty	Empty	6		Block14	89	2	PLTA_N17	ERCC2	645.5		Block4	34	2	Empty	Empty	0
Block14	82	3	Empty	Empty	6		Block14	130	2	PLTA_N17	ERCC2	626		Block4	35	1	Empty	Empty	0
Block15	41	3	Empty	Empty	6		Block6	8	3	PLTA_F21	ERCC3	531.5		Block4	35	3	Empty	Empty	3
Block16	121	1	Empty	Empty	6		Block6	49	3	PLTA_F21	ERCC3	749		Block4	36	2	Empty	Empty	0
Block16	158	3	Empty	Empty	6		Block6	90	3	PLTA_F21	ERCC3	658		Block4	37	1	Empty	Empty	1
Block16	165	2	Empty	Empty	6		Block6	131	3	PLTA_F21	ERCC3	487		Block4	37	3	Empty	Empty	1
Block2	35	3	Empty	Empty	5		Block4	7	2	PLTA_D17	ERCC5	576		Block4	38	2	Empty	Empty	0
Block2	164	3	Empty	Empty	5		Block4	48	2	PLTA_D17	ERCC5	608		Block4	39	1	Empty	Empty	2
Block4	75	2	Empty	Empty	5		Block4	89	2	PLTA_D17	ERCC5	653		Block4	39	3	Empty	Empty	0
Block5	165	3	Empty	Empty	5		Block4	130	2	PLTA_D17	ERCC5	470		Block4	40	2	Empty	Empty	1
Block6	159	2	Empty	Empty	5		Block14	6	1	PLTA_N13	ERG	900		Block4	41	1	Empty	Empty	6
Block7	165	3	Empty	Empty	5		Block14	47	1	PLTA_N13	ERG	1038		Block4	41	3	Empty	Empty	0
Block8	122	2	Empty	Empty	5		Block14	88	1	PLTA_N13	ERG	970		Block4	75	2	Empty	Empty	0
Block10	41	1	Empty	Empty	5		Block14	129	1	PLTA_N13	ERG	747		Block4	76	1	Empty	Empty	3
Block10	162	1	Empty	Empty	5		Block15	14	1	PLTB_O13	ESR2	674		Block4	76	3	Empty	Empty	0
Block12	118	2	Empty	Empty	5		Block15	55	1	PLTB_O13	ESR2	822		Block4	77	2	Empty	Empty	0
Block2	39	3	Empty	Empty	4		Block15	96	1	PLTB_O13	ESR2	757		Block4	78	1	Empty	Empty	2
Block2	80	1	Empty	Empty	4		Block15	137	1	PLTB_O13	ESR2	573		Block4	78	3	Empty	Empty	0
Block2	165	2	Empty	Empty	4		Block16	19	1	PLTC_P04	ESRRG	14703.5		Block4	79	2	Empty	Empty	0
Block4	80	3	Empty	Empty	4		Block16	60	1	PLTC_P04	ESRRG	13998		Block4	80	1	Empty	Empty	2
Block4	164	3	Empty	Empty	4		Block16	101	1	PLTC_P04	ESRRG	14754		Block4	80	3	Empty	Empty	0
Block6	121	3	Empty	Empty	4		Block16	142	1	PLTC_P04	ESRRG	12962		Block4	81	2	Empty	Empty	5
Block6	122	2	Empty	Empty	4		Block5	33	3	PLTD_E24	ETNK2	1645		Block4	82	1	Empty	Empty	9
Block6	162	3	Empty	Empty	4		Block5	74	3	PLTD_E24	ETNK2	1530		Block4	82	3	Empty	Empty	2
Block10	39	3	Empty	Empty	4		Block5	115	3	PLTD_E24	ETNK2	1466		Block4	116	2	Empty	Empty	0
Block10	158	3	Empty	Empty	4		Block5	156	3	PLTD_E24	ETNK2	1503		Block4	117	1	Empty	Empty	0
Block10	161	2	Empty	Empty	4		Block11	5	3	PLTA_K12	ETS2	5562.5		Block4	117	3	Empty	Empty	0
Block14	80	3	Empty	Empty	4		Block11	46	3	PLTA_K12	ETS2	5727		Block4	118	2	Empty	Empty	1
Block14	121	3	Empty	Empty	4		Block11	87	3	PLTA_K12	ETS2	5510		Block4	119	1	Empty	Empty	0
Block14	122	2	Empty	Empty	4		Block11	128	3	PLTA_K12	ETS2	5395		Block4	119	3	Empty	Empty	36
Block16	155	2	Empty	Empty	4		Block2	6	1	PLTA_B13	ETV4	4980.5		Block4	120	2	Empty	Empty	0
Block16	156	1	Empty	Empty	4		Block2	47	1	PLTA_B13	ETV4	6048		Block4	121	1	Empty	Empty	0
Block2	82	1	Empty	Empty	3		Block2	88	1	PLTA_B13	ETV4	5304		Block4	121	3	Empty	Empty	0
Block2	117	3	Empty	Empty	3		Block2	129	1	PLTA_B13	ETV4	4966		Block4	122	2	Empty	Empty	0
Block4	157	2	Empty	Empty	3		Block3	8	2	PLTA_C20	ETV6	1319		Block4	123	1	Empty	Empty	13
Block6	36	2	Empty	Empty	3		Block3	49	2	PLTA_C20	ETV6	1506		Block4	123	3	Empty	Empty	0
Block7	165	2	Empty	Empty	3		Block3	90	2	PLTA_C20	ETV6	1511		Block4	157	2	Empty	Empty	10
Block8	41	1	Empty	Empty	3		Block3	131	2	PLTA_C20	ETV6	1331		Block4	158	1	Empty	Empty	0
Block8	78	1	Empty	Empty	3		Block8	10	1	PLTB_H01	ETV7	3280		Block4	158	3	Empty	Empty	1
Block10	39	1	Empty	Empty	3		Block8	51	1	PLTB_H01	ETV7	3631		Block4	159	2	Empty	Empty	0
Block10	78	1	Empty	Empty	3		Block8	92	1	PLTB_H01	ETV7	3187		Block4	160	1	Empty	Empty	0
Block10	121	3	Empty	Empty	3		Block8	133	1	PLTB_H01	ETV7	3139		Block4	160	3	Empty	Empty	1
Block10	159	2	Empty	Empty	3		Block12	6	1	PLTA_L13	EWSR1	728		Block4	161	2	Empty	Empty	5
Block10	165	2	Empty	Empty	3		Block12	47	1	PLTA_L13	EWSR1	747.5		Block4	162	1	Empty	Empty	13
Block12	36	2	Empty	Empty	3		Block12	88	1	PLTA_L13	EWSR1	810		Block4	162	3	Empty	Empty	0
Block14	35	1	Empty	Empty	3		Block12	129	1	PLTA_L13	EWSR1	702		Block4	163	2	Empty	Empty	0
Block14	75	2	Empty	Empty	3		Block12	20	2	PLTC_L08	EXOSC10	695		Block4	164	1	Empty	Empty	6
Block14	80	1	Empty	Empty	3		Block12	61	2	PLTC_L08	EXOSC10	772		Block4	164	3	Empty	Empty	0
Block14	158	3	Empty	Empty	3		Block12	102	2	PLTC_L08	EXOSC10	763		Block4	165	2	Empty	Empty	0
Block15	123	3	Empty	Empty	3		Block12	143	2	PLTC_L08	EXOSC10	735		Block4	165	3	Empty	Empty	0
Block16	117	1	Empty	Empty	3		Block14	24	1	PLTC_N19	EXOSC4	3607		Block5	165	2	Empty	Empty	11
Block16	119	1	Empty	Empty	3		Block14	65	1	PLTC_N19	EXOSC4	3695.5		Block5	165	3	Empty	Empty	25
Block16	121	3	Empty	Empty	3		Block14	106	1	PLTC_N19	EXOSC4	3564		Block6	34	2	Empty	Empty	6
Block16	162	1	Empty	Empty	3		Block14	147	1	PLTC_N19	EXOSC4	3677		Block6	35	1	Empty	Empty	0
Block1	165	3	Empty	Empty	2		Block12	26	3	PLTD_L03	EXOSC8	784		Block6	35	3	Empty	Empty	0
Block2	78	1	Empty	Empty	2		Block12	67	3	PLTD_L03	EXOSC8	911		Block6	36	2	Empty	Empty	2
Block2	122	2	Empty	Empty	2		Block12	108	3	PLTD_L03	EXOSC8	936		Block6	37	1	Empty	Empty	0
Block2	123	1	Empty	Empty	2		Block12	149	3	PLTD_L03	EXOSC8	733		Block6	37	3	Empty	Empty	0
Block4	82	3	Empty	Empty	2		Block2	2	3	PLTA_B03	EXT1	525		Block6	38	2	Empty	Empty	0
Block6	163	2	Empty	Empty	2		Block2	43	3	PLTA_B03	EXT1	575.5		Block6	39	1	Empty	Empty	0
Block8	36	2	Empty	Empty	2		Block2	84	3	PLTA_B03	EXT1	647		Block6	39	3	Empty	Empty	4
Block8	40	2	Empty	Empty	2		Block2	125	3	PLTA_B03	EXT1	648		Block6	40	2	Empty	Empty	0
Block8	119	3	Empty	Empty	2		Block3	5	3	PLTA_C12	EXT2	722		Block6	41	1	Empty	Empty	0
Block10	76	1	Empty	Empty	2		Block3	46	3	PLTA_C12	EXT2	755		Block6	41	3	Empty	Empty	496
Block10	157	2	Empty	Empty	2		Block3	87	3	PLTA_C12	EXT2	720		Block6	75	2	Empty	Empty	0
Block12	34	2	Empty	Empty	2		Block3	128	3	PLTA_C12	EXT2	572		Block6	76	1	Empty	Empty	0
Block14	36	2	Empty	Empty	2		Block9	7	3	PLTA_I18	EZH2	678.5		Block6	76	3	Empty	Empty	2
Block14	40	2	Empty	Empty	2		Block9	48	3	PLTA_I18	EZH2	638		Block6	77	2	Empty	Empty	0
Block14	76	1	Empty	Empty	2		Block9	89	3	PLTA_I18	EZH2	608.5		Block6	78	1	Empty	Empty	1
Block14	77	2	Empty	Empty	2		Block9	130	3	PLTA_I18	EZH2	573		Block6	78	3	Empty	Empty	0
Block14	162	3	Empty	Empty	2		Block5	21	1	PLTC_E10	EZR	815		Block6	79	2	Empty	Empty	2
Block15	82	3	Empty	Empty	2		Block5	62	1	PLTC_E10	EZR	861		Block6	80	1	Empty	Empty	0
Block15	164	1	Empty	Empty	2		Block5	103	1	PLTC_E10	EZR	896.5		Block6	80	3	Empty	Empty	9
Block16	36	2	Empty	Empty	2		Block5	144	1	PLTC_E10	EZR	800		Block6	81	2	Empty	Empty	3
Block16	39	1	Empty	Empty	2		Block1	165	2	Empty	Empty	0		Block6	82	1	Empty	Empty	10
Block16	75	2	Empty	Empty	2		Block1	165	3	Empty	Empty	0		Block6	82	3	Empty	Empty	0
Block16	82	1	Empty	Empty	2		Block2	34	2	Empty	Empty	0		Block6	116	2	Empty	Empty	0
Block16	156	3	Empty	Empty	2		Block2	35	1	Empty	Empty	0		Block6	117	1	Empty	Empty	5
Block1	165	2	Empty	Empty	1		Block2	35	3	Empty	Empty	2		Block6	117	3	Empty	Empty	3
Block2	34	2	Empty	Empty	1		Block2	36	2	Empty	Empty	0		Block6	118	2	Empty	Empty	0
Block2	78	3	Empty	Empty	1		Block2	37	1	Empty	Empty	0		Block6	119	1	Empty	Empty	108
Block4	37	1	Empty	Empty	1		Block2	37	3	Empty	Empty	0		Block6	119	3	Empty	Empty	0
Block4	123	1	Empty	Empty	1		Block2	38	2	Empty	Empty	0		Block6	120	2	Empty	Empty	37
Block4	160	1	Empty	Empty	1		Block2	39	1	Empty	Empty	0		Block6	121	1	Empty	Empty	76
Block4	165	2	Empty	Empty	1		Block2	39	3	Empty	Empty	0		Block6	121	3	Empty	Empty	0
Block6	41	3	Empty	Empty	1		Block2	40	2	Empty	Empty	4		Block6	122	2	Empty	Empty	3
Block6	77	2	Empty	Empty	1		Block2	41	1	Empty	Empty	0		Block6	123	1	Empty	Empty	1
Block6	81	2	Empty	Empty	1		Block2	41	3	Empty	Empty	2		Block6	123	3	Empty	Empty	0
Block6	118	2	Empty	Empty	1		Block2	75	2	Empty	Empty	0		Block6	157	2	Empty	Empty	4
Block8	77	2	Empty	Empty	1		Block2	76	1	Empty	Empty	0		Block6	158	1	Empty	Empty	0
Block8	160	1	Empty	Empty	1		Block2	76	3	Empty	Empty	0		Block6	158	3	Empty	Empty	0
Block8	164	3	Empty	Empty	1		Block2	77	2	Empty	Empty	0		Block6	159	2	Empty	Empty	5
Block10	35	3	Empty	Empty	1		Block2	78	1	Empty	Empty	0		Block6	160	1	Empty	Empty	19
Block10	79	2	Empty	Empty	1		Block2	78	3	Empty	Empty	1		Block6	160	3	Empty	Empty	0
Block10	119	1	Empty	Empty	1		Block2	79	2	Empty	Empty	0		Block6	161	2	Empty	Empty	5
Block10	122	2	Empty	Empty	1		Block2	80	1	Empty	Empty	0		Block6	162	1	Empty	Empty	7
Block10	160	1	Empty	Empty	1		Block2	80	3	Empty	Empty	0		Block6	162	3	Empty	Empty	3
Block10	162	3	Empty	Empty	1		Block2	81	2	Empty	Empty	0		Block6	163	2	Empty	Empty	0
Block12	38	2	Empty	Empty	1		Block2	82	1	Empty	Empty	2		Block6	164	1	Empty	Empty	0
Block12	76	3	Empty	Empty	1		Block2	82	3	Empty	Empty	0		Block6	164	3	Empty	Empty	0
Block12	79	2	Empty	Empty	1		Block2	116	2	Empty	Empty	3		Block6	165	2	Empty	Empty	0
Block12	123	3	Empty	Empty	1		Block2	117	1	Empty	Empty	62		Block6	165	3	Empty	Empty	0
Block12	160	1	Empty	Empty	1		Block2	117	3	Empty	Empty	1		Block7	165	2	Empty	Empty	0
Block12	165	3	Empty	Empty	1		Block2	118	2	Empty	Empty	2		Block7	165	3	Empty	Empty	0
Block14	39	3	Empty	Empty	1		Block2	119	1	Empty	Empty	0		Block8	34	2	Empty	Empty	0
Block14	81	2	Empty	Empty	1		Block2	119	3	Empty	Empty	0		Block8	35	1	Empty	Empty	0
Block14	121	1	Empty	Empty	1		Block2	120	2	Empty	Empty	0		Block8	35	3	Empty	Empty	0
Block14	123	3	Empty	Empty	1		Block2	121	1	Empty	Empty	2		Block8	36	2	Empty	Empty	0
Block14	160	3	Empty	Empty	1		Block2	121	3	Empty	Empty	8		Block8	37	1	Empty	Empty	0
Block14	161	2	Empty	Empty	1		Block2	122	2	Empty	Empty	0		Block8	37	3	Empty	Empty	0
Block16	37	3	Empty	Empty	1		Block2	123	1	Empty	Empty	0		Block8	38	2	Empty	Empty	3
Block16	38	2	Empty	Empty	1		Block2	123	3	Empty	Empty	1		Block8	39	1	Empty	Empty	0
Block16	39	3	Empty	Empty	1		Block2	157	2	Empty	Empty	5		Block8	39	3	Empty	Empty	0
Block16	164	1	Empty	Empty	1		Block2	158	1	Empty	Empty	0		Block8	40	2	Empty	Empty	0
Block2	35	1	Empty	Empty	0		Block2	158	3	Empty	Empty	0		Block8	41	1	Empty	Empty	0
Block2	36	2	Empty	Empty	0		Block2	159	2	Empty	Empty	0		Block8	41	3	Empty	Empty	0
Block2	37	3	Empty	Empty	0		Block2	160	1	Empty	Empty	0		Block8	75	2	Empty	Empty	0
Block2	39	1	Empty	Empty	0		Block2	160	3	Empty	Empty	0		Block8	76	1	Empty	Empty	3
Block2	40	2	Empty	Empty	0		Block2	161	2	Empty	Empty	1		Block8	76	3	Empty	Empty	3
Block2	41	1	Empty	Empty	0		Block2	162	1	Empty	Empty	0		Block8	77	2	Empty	Empty	0
Block2	41	3	Empty	Empty	0		Block2	162	3	Empty	Empty	0		Block8	78	1	Empty	Empty	0
Block2	75	2	Empty	Empty	0		Block2	163	2	Empty	Empty	6		Block8	78	3	Empty	Empty	13
Block2	76	1	Empty	Empty	0		Block2	164	1	Empty	Empty	1		Block8	79	2	Empty	Empty	0
Block2	76	3	Empty	Empty	0		Block2	164	3	Empty	Empty	0		Block8	80	1	Empty	Empty	1
Block2	77	2	Empty	Empty	0		Block2	165	2	Empty	Empty	12		Block8	80	3	Empty	Empty	0
Block2	79	2	Empty	Empty	0		Block2	165	3	Empty	Empty	0		Block8	81	2	Empty	Empty	0
Block2	80	3	Empty	Empty	0		Block3	165	2	Empty	Empty	1		Block8	82	1	Empty	Empty	0
Block2	81	2	Empty	Empty	0		Block3	165	3	Empty	Empty	1		Block8	82	3	Empty	Empty	0
Block2	82	3	Empty	Empty	0		Block4	34	2	Empty	Empty	0		Block8	116	2	Empty	Empty	0
Block2	116	2	Empty	Empty	0		Block4	35	1	Empty	Empty	31		Block8	117	1	Empty	Empty	61
Block2	118	2	Empty	Empty	0		Block4	35	3	Empty	Empty	0		Block8	117	3	Empty	Empty	3
Block2	119	1	Empty	Empty	0		Block4	36	2	Empty	Empty	1		Block8	118	2	Empty	Empty	3
Block2	119	3	Empty	Empty	0		Block4	37	1	Empty	Empty	13		Block8	119	1	Empty	Empty	0
Block2	120	2	Empty	Empty	0		Block4	37	3	Empty	Empty	34		Block8	119	3	Empty	Empty	0
Block2	121	1	Empty	Empty	0		Block4	38	2	Empty	Empty	0		Block8	120	2	Empty	Empty	68
Block2	121	3	Empty	Empty	0		Block4	39	1	Empty	Empty	0		Block8	121	1	Empty	Empty	0
Block2	157	2	Empty	Empty	0		Block4	39	3	Empty	Empty	61		Block8	121	3	Empty	Empty	1
Block2	158	1	Empty	Empty	0		Block4	40	2	Empty	Empty	1		Block8	122	2	Empty	Empty	8
Block2	158	3	Empty	Empty	0		Block4	41	1	Empty	Empty	0		Block8	123	1	Empty	Empty	0
Block2	159	2	Empty	Empty	0		Block4	41	3	Empty	Empty	0		Block8	123	3	Empty	Empty	6
Block2	160	1	Empty	Empty	0		Block4	75	2	Empty	Empty	0		Block8	157	2	Empty	Empty	3
Block2	160	3	Empty	Empty	0		Block4	76	1	Empty	Empty	0		Block8	158	1	Empty	Empty	0
Block2	161	2	Empty	Empty	0		Block4	76	3	Empty	Empty	7		Block8	158	3	Empty	Empty	13
Block2	162	1	Empty	Empty	0		Block4	77	2	Empty	Empty	0		Block8	159	2	Empty	Empty	7
Block2	164	1	Empty	Empty	0		Block4	78	1	Empty	Empty	0		Block8	160	1	Empty	Empty	0
Block3	165	2	Empty	Empty	0		Block4	78	3	Empty	Empty	0		Block8	160	3	Empty	Empty	0
Block3	165	3	Empty	Empty	0		Block4	79	2	Empty	Empty	0		Block8	161	2	Empty	Empty	0
Block4	34	2	Empty	Empty	0		Block4	80	1	Empty	Empty	32		Block8	162	1	Empty	Empty	0
Block4	35	1	Empty	Empty	0		Block4	80	3	Empty	Empty	0		Block8	162	3	Empty	Empty	0
Block4	35	3	Empty	Empty	0		Block4	81	2	Empty	Empty	9		Block8	163	2	Empty	Empty	0
Block4	36	2	Empty	Empty	0		Block4	82	1	Empty	Empty	7		Block8	164	1	Empty	Empty	0
Block4	37	3	Empty	Empty	0		Block4	82	3	Empty	Empty	0		Block8	164	3	Empty	Empty	0
Block4	38	2	Empty	Empty	0		Block4	116	2	Empty	Empty	0		Block8	165	2	Empty	Empty	0
Block4	39	1	Empty	Empty	0		Block4	117	1	Empty	Empty	0		Block8	165	3	Empty	Empty	0
Block4	39	3	Empty	Empty	0		Block4	117	3	Empty	Empty	3		Block9	165	2	Empty	Empty	0
Block4	40	2	Empty	Empty	0		Block4	118	2	Empty	Empty	0		Block9	165	3	Empty	Empty	1
Block4	41	1	Empty	Empty	0		Block4	119	1	Empty	Empty	0		Block10	34	2	Empty	Empty	0
Block4	41	3	Empty	Empty	0		Block4	119	3	Empty	Empty	0		Block10	35	1	Empty	Empty	0
Block4	76	3	Empty	Empty	0		Block4	120	2	Empty	Empty	0		Block10	35	3	Empty	Empty	0
Block4	78	1	Empty	Empty	0		Block4	121	1	Empty	Empty	0		Block10	36	2	Empty	Empty	0
Block4	78	3	Empty	Empty	0		Block4	121	3	Empty	Empty	0		Block10	37	1	Empty	Empty	0
Block4	79	2	Empty	Empty	0		Block4	122	2	Empty	Empty	0		Block10	37	3	Empty	Empty	0
Block4	80	1	Empty	Empty	0		Block4	123	1	Empty	Empty	0		Block10	38	2	Empty	Empty	72
Block4	81	2	Empty	Empty	0		Block4	123	3	Empty	Empty	1		Block10	39	1	Empty	Empty	69
Block4	82	1	Empty	Empty	0		Block4	157	2	Empty	Empty	0		Block10	39	3	Empty	Empty	75
Block4	116	2	Empty	Empty	0		Block4	158	1	Empty	Empty	7		Block10	40	2	Empty	Empty	62
Block4	117	1	Empty	Empty	0		Block4	158	3	Empty	Empty	0		Block10	41	1	Empty	Empty	1
Block4	117	3	Empty	Empty	0		Block4	159	2	Empty	Empty	0		Block10	41	3	Empty	Empty	56
Block4	118	2	Empty	Empty	0		Block4	160	1	Empty	Empty	2		Block10	75	2	Empty	Empty	0
Block4	119	1	Empty	Empty	0		Block4	160	3	Empty	Empty	1		Block10	76	1	Empty	Empty	5
Block4	121	1	Empty	Empty	0		Block4	161	2	Empty	Empty	0		Block10	76	3	Empty	Empty	0
Block4	121	3	Empty	Empty	0		Block4	162	1	Empty	Empty	1		Block10	77	2	Empty	Empty	0
Block4	122	2	Empty	Empty	0		Block4	162	3	Empty	Empty	5		Block10	78	1	Empty	Empty	0
Block4	123	3	Empty	Empty	0		Block4	163	2	Empty	Empty	0		Block10	78	3	Empty	Empty	0
Block4	158	1	Empty	Empty	0		Block4	164	1	Empty	Empty	7		Block10	79	2	Empty	Empty	0
Block4	158	3	Empty	Empty	0		Block4	164	3	Empty	Empty	0		Block10	80	1	Empty	Empty	0
Block4	159	2	Empty	Empty	0		Block4	165	2	Empty	Empty	5		Block10	80	3	Empty	Empty	9
Block4	160	3	Empty	Empty	0		Block4	165	3	Empty	Empty	0		Block10	81	2	Empty	Empty	4
Block4	161	2	Empty	Empty	0		Block5	165	2	Empty	Empty	0		Block10	82	1	Empty	Empty	1
Block4	162	1	Empty	Empty	0		Block5	165	3	Empty	Empty	4		Block10	82	3	Empty	Empty	0
Block4	162	3	Empty	Empty	0		Block6	34	2	Empty	Empty	0		Block10	116	2	Empty	Empty	0
Block6	34	2	Empty	Empty	0		Block6	35	1	Empty	Empty	0		Block10	117	1	Empty	Empty	2
Block6	35	1	Empty	Empty	0		Block6	35	3	Empty	Empty	0		Block10	117	3	Empty	Empty	0
Block6	35	3	Empty	Empty	0		Block6	36	2	Empty	Empty	0		Block10	118	2	Empty	Empty	0
Block6	37	1	Empty	Empty	0		Block6	37	1	Empty	Empty	0		Block10	119	1	Empty	Empty	0
Block6	37	3	Empty	Empty	0		Block6	37	3	Empty	Empty	0		Block10	119	3	Empty	Empty	102
Block6	38	2	Empty	Empty	0		Block6	38	2	Empty	Empty	6		Block10	120	2	Empty	Empty	0
Block6	39	1	Empty	Empty	0		Block6	39	1	Empty	Empty	0		Block10	121	1	Empty	Empty	0
Block6	39	3	Empty	Empty	0		Block6	39	3	Empty	Empty	0		Block10	121	3	Empty	Empty	0
Block6	40	2	Empty	Empty	0		Block6	40	2	Empty	Empty	29		Block10	122	2	Empty	Empty	0
Block6	41	1	Empty	Empty	0		Block6	41	1	Empty	Empty	0		Block10	123	1	Empty	Empty	0
Block6	76	1	Empty	Empty	0		Block6	41	3	Empty	Empty	21		Block10	123	3	Empty	Empty	0
Block6	76	3	Empty	Empty	0		Block6	75	2	Empty	Empty	0		Block10	157	2	Empty	Empty	9
Block6	78	1	Empty	Empty	0		Block6	76	1	Empty	Empty	2		Block10	158	1	Empty	Empty	11
Block6	78	3	Empty	Empty	0		Block6	76	3	Empty	Empty	11		Block10	158	3	Empty	Empty	0
Block6	79	2	Empty	Empty	0		Block6	77	2	Empty	Empty	0		Block10	159	2	Empty	Empty	6
Block6	80	1	Empty	Empty	0		Block6	78	1	Empty	Empty	7		Block10	160	1	Empty	Empty	1
Block6	80	3	Empty	Empty	0		Block6	78	3	Empty	Empty	4		Block10	160	3	Empty	Empty	0
Block6	82	1	Empty	Empty	0		Block6	79	2	Empty	Empty	15		Block10	161	2	Empty	Empty	5
Block6	82	3	Empty	Empty	0		Block6	80	1	Empty	Empty	31		Block10	162	1	Empty	Empty	0
Block6	116	2	Empty	Empty	0		Block6	80	3	Empty	Empty	8		Block10	162	3	Empty	Empty	0
Block6	117	1	Empty	Empty	0		Block6	81	2	Empty	Empty	5		Block10	163	2	Empty	Empty	0
Block6	119	1	Empty	Empty	0		Block6	82	1	Empty	Empty	0		Block10	164	1	Empty	Empty	5
Block6	121	1	Empty	Empty	0		Block6	82	3	Empty	Empty	0		Block10	164	3	Empty	Empty	0
Block6	123	1	Empty	Empty	0		Block6	116	2	Empty	Empty	0		Block10	165	2	Empty	Empty	0
Block6	157	2	Empty	Empty	0		Block6	117	1	Empty	Empty	0		Block10	165	3	Empty	Empty	0
Block6	158	1	Empty	Empty	0		Block6	117	3	Empty	Empty	0		Block11	165	2	Empty	Empty	0
Block6	158	3	Empty	Empty	0		Block6	118	2	Empty	Empty	1		Block11	165	3	Empty	Empty	0
Block6	160	1	Empty	Empty	0		Block6	119	1	Empty	Empty	0		Block12	34	2	Empty	Empty	13
Block6	161	2	Empty	Empty	0		Block6	119	3	Empty	Empty	0		Block12	35	1	Empty	Empty	0
Block6	162	1	Empty	Empty	0		Block6	120	2	Empty	Empty	0		Block12	35	3	Empty	Empty	3
Block6	164	1	Empty	Empty	0		Block6	121	1	Empty	Empty	0		Block12	36	2	Empty	Empty	2
Block6	164	3	Empty	Empty	0		Block6	121	3	Empty	Empty	0		Block12	37	1	Empty	Empty	0
Block6	165	2	Empty	Empty	0		Block6	122	2	Empty	Empty	0		Block12	37	3	Empty	Empty	0
Block6	165	3	Empty	Empty	0		Block6	123	1	Empty	Empty	0		Block12	38	2	Empty	Empty	0
Block8	34	2	Empty	Empty	0		Block6	123	3	Empty	Empty	0		Block12	39	1	Empty	Empty	64
Block8	35	1	Empty	Empty	0		Block6	157	2	Empty	Empty	0		Block12	39	3	Empty	Empty	0
Block8	35	3	Empty	Empty	0		Block6	158	1	Empty	Empty	0		Block12	40	2	Empty	Empty	66
Block8	37	1	Empty	Empty	0		Block6	158	3	Empty	Empty	0		Block12	41	1	Empty	Empty	79
Block8	37	3	Empty	Empty	0		Block6	159	2	Empty	Empty	0		Block12	41	3	Empty	Empty	75
Block8	38	2	Empty	Empty	0		Block6	160	1	Empty	Empty	0		Block12	75	2	Empty	Empty	3
Block8	39	3	Empty	Empty	0		Block6	160	3	Empty	Empty	0		Block12	76	1	Empty	Empty	0
Block8	41	3	Empty	Empty	0		Block6	161	2	Empty	Empty	0		Block12	76	3	Empty	Empty	0
Block8	75	2	Empty	Empty	0		Block6	162	1	Empty	Empty	2		Block12	77	2	Empty	Empty	0
Block8	76	3	Empty	Empty	0		Block6	162	3	Empty	Empty	0		Block12	78	1	Empty	Empty	0
Block8	79	2	Empty	Empty	0		Block6	163	2	Empty	Empty	0		Block12	78	3	Empty	Empty	0
Block8	80	1	Empty	Empty	0		Block6	164	1	Empty	Empty	4		Block12	79	2	Empty	Empty	0
Block8	81	2	Empty	Empty	0		Block6	164	3	Empty	Empty	1		Block12	80	1	Empty	Empty	58
Block8	82	1	Empty	Empty	0		Block6	165	2	Empty	Empty	2		Block12	80	3	Empty	Empty	74
Block8	82	3	Empty	Empty	0		Block6	165	3	Empty	Empty	3		Block12	81	2	Empty	Empty	2
Block8	116	2	Empty	Empty	0		Block7	165	2	Empty	Empty	0		Block12	82	1	Empty	Empty	0
Block8	117	1	Empty	Empty	0		Block7	165	3	Empty	Empty	103		Block12	82	3	Empty	Empty	0
Block8	118	2	Empty	Empty	0		Block8	34	2	Empty	Empty	0		Block12	116	2	Empty	Empty	0
Block8	119	1	Empty	Empty	0		Block8	35	1	Empty	Empty	4		Block12	117	1	Empty	Empty	1
Block8	120	2	Empty	Empty	0		Block8	35	3	Empty	Empty	0		Block12	117	3	Empty	Empty	0
Block8	121	1	Empty	Empty	0		Block8	36	2	Empty	Empty	0		Block12	118	2	Empty	Empty	0
Block8	121	3	Empty	Empty	0		Block8	37	1	Empty	Empty	0		Block12	119	1	Empty	Empty	8
Block8	123	1	Empty	Empty	0		Block8	37	3	Empty	Empty	0		Block12	119	3	Empty	Empty	1
Block8	157	2	Empty	Empty	0		Block8	38	2	Empty	Empty	0		Block12	120	2	Empty	Empty	0
Block8	158	1	Empty	Empty	0		Block8	39	1	Empty	Empty	9		Block12	121	1	Empty	Empty	4
Block8	158	3	Empty	Empty	0		Block8	39	3	Empty	Empty	20		Block12	121	3	Empty	Empty	3
Block8	159	2	Empty	Empty	0		Block8	40	2	Empty	Empty	0		Block12	122	2	Empty	Empty	4
Block8	160	3	Empty	Empty	0		Block8	41	1	Empty	Empty	0		Block12	123	1	Empty	Empty	6
Block8	161	2	Empty	Empty	0		Block8	41	3	Empty	Empty	0		Block12	123	3	Empty	Empty	0
Block8	162	1	Empty	Empty	0		Block8	75	2	Empty	Empty	0		Block12	157	2	Empty	Empty	0
Block8	162	3	Empty	Empty	0		Block8	76	1	Empty	Empty	2		Block12	158	1	Empty	Empty	0
Block8	164	1	Empty	Empty	0		Block8	76	3	Empty	Empty	0		Block12	158	3	Empty	Empty	2
Block8	165	2	Empty	Empty	0		Block8	77	2	Empty	Empty	10		Block12	159	2	Empty	Empty	0
Block8	165	3	Empty	Empty	0		Block8	78	1	Empty	Empty	0		Block12	160	1	Empty	Empty	0
Block9	165	2	Empty	Empty	0		Block8	78	3	Empty	Empty	0		Block12	160	3	Empty	Empty	3
Block9	165	3	Empty	Empty	0		Block8	79	2	Empty	Empty	0		Block12	161	2	Empty	Empty	0
Block10	34	2	Empty	Empty	0		Block8	80	1	Empty	Empty	0		Block12	162	1	Empty	Empty	0
Block10	35	1	Empty	Empty	0		Block8	80	3	Empty	Empty	0		Block12	162	3	Empty	Empty	0
Block10	36	2	Empty	Empty	0		Block8	81	2	Empty	Empty	0		Block12	163	2	Empty	Empty	4
Block10	37	1	Empty	Empty	0		Block8	82	1	Empty	Empty	0		Block12	164	1	Empty	Empty	3
Block10	41	3	Empty	Empty	0		Block8	82	3	Empty	Empty	0		Block12	164	3	Empty	Empty	0
Block10	75	2	Empty	Empty	0		Block8	116	2	Empty	Empty	0		Block12	165	2	Empty	Empty	0
Block10	76	3	Empty	Empty	0		Block8	117	1	Empty	Empty	0		Block12	165	3	Empty	Empty	0
Block10	80	1	Empty	Empty	0		Block8	117	3	Empty	Empty	0		Block13	35	1	Empty	Empty	0
Block10	81	2	Empty	Empty	0		Block8	118	2	Empty	Empty	0		Block13	76	1	Empty	Empty	1
Block10	82	1	Empty	Empty	0		Block8	119	1	Empty	Empty	0		Block13	117	1	Empty	Empty	0
Block10	82	3	Empty	Empty	0		Block8	119	3	Empty	Empty	0		Block13	158	1	Empty	Empty	8
Block10	116	2	Empty	Empty	0		Block8	120	2	Empty	Empty	0		Block13	165	2	Empty	Empty	0
Block10	117	1	Empty	Empty	0		Block8	121	1	Empty	Empty	0		Block13	165	3	Empty	Empty	0
Block10	117	3	Empty	Empty	0		Block8	121	3	Empty	Empty	0		Block14	34	2	Empty	Empty	3
Block10	118	2	Empty	Empty	0		Block8	122	2	Empty	Empty	0		Block14	35	1	Empty	Empty	16
Block10	119	3	Empty	Empty	0		Block8	123	1	Empty	Empty	3		Block14	35	3	Empty	Empty	14
Block10	123	1	Empty	Empty	0		Block8	123	3	Empty	Empty	2		Block14	36	2	Empty	Empty	0
Block10	158	1	Empty	Empty	0		Block8	157	2	Empty	Empty	1		Block14	37	1	Empty	Empty	0
Block10	160	3	Empty	Empty	0		Block8	158	1	Empty	Empty	0		Block14	37	3	Empty	Empty	2
Block10	163	2	Empty	Empty	0		Block8	158	3	Empty	Empty	0		Block14	38	2	Empty	Empty	0
Block10	164	1	Empty	Empty	0		Block8	159	2	Empty	Empty	2		Block14	39	1	Empty	Empty	0
Block10	164	3	Empty	Empty	0		Block8	160	1	Empty	Empty	0		Block14	39	3	Empty	Empty	0
Block10	165	3	Empty	Empty	0		Block8	160	3	Empty	Empty	0		Block14	40	2	Empty	Empty	0
Block11	165	2	Empty	Empty	0		Block8	161	2	Empty	Empty	0		Block14	41	1	Empty	Empty	0
Block12	35	1	Empty	Empty	0		Block8	162	1	Empty	Empty	0		Block14	41	3	Empty	Empty	0
Block12	35	3	Empty	Empty	0		Block8	162	3	Empty	Empty	0		Block14	75	2	Empty	Empty	0
Block12	37	3	Empty	Empty	0		Block8	163	2	Empty	Empty	14		Block14	76	1	Empty	Empty	0
Block12	39	1	Empty	Empty	0		Block8	164	1	Empty	Empty	0		Block14	76	3	Empty	Empty	0
Block12	39	3	Empty	Empty	0		Block8	164	3	Empty	Empty	0		Block14	77	2	Empty	Empty	1
Block12	40	2	Empty	Empty	0		Block8	165	2	Empty	Empty	0		Block14	78	1	Empty	Empty	0
Block12	41	1	Empty	Empty	0		Block8	165	3	Empty	Empty	6		Block14	78	3	Empty	Empty	0
Block12	75	2	Empty	Empty	0		Block9	165	2	Empty	Empty	1		Block14	79	2	Empty	Empty	2
Block12	76	1	Empty	Empty	0		Block9	165	3	Empty	Empty	0		Block14	80	1	Empty	Empty	0
Block12	77	2	Empty	Empty	0		Block10	34	2	Empty	Empty	0		Block14	80	3	Empty	Empty	0
Block12	78	1	Empty	Empty	0		Block10	35	1	Empty	Empty	2		Block14	81	2	Empty	Empty	0
Block12	80	1	Empty	Empty	0		Block10	35	3	Empty	Empty	1		Block14	82	1	Empty	Empty	0
Block12	80	3	Empty	Empty	0		Block10	36	2	Empty	Empty	0		Block14	82	3	Empty	Empty	1
Block12	81	2	Empty	Empty	0		Block10	37	1	Empty	Empty	0		Block14	116	2	Empty	Empty	0
Block12	82	1	Empty	Empty	0		Block10	37	3	Empty	Empty	6		Block14	117	1	Empty	Empty	0
Block12	82	3	Empty	Empty	0		Block10	38	2	Empty	Empty	0		Block14	117	3	Empty	Empty	0
Block12	116	2	Empty	Empty	0		Block10	39	1	Empty	Empty	0		Block14	118	2	Empty	Empty	0
Block12	117	1	Empty	Empty	0		Block10	39	3	Empty	Empty	7		Block14	119	1	Empty	Empty	4
Block12	117	3	Empty	Empty	0		Block10	40	2	Empty	Empty	0		Block14	119	3	Empty	Empty	1
Block12	119	1	Empty	Empty	0		Block10	41	1	Empty	Empty	36		Block14	120	2	Empty	Empty	3
Block12	119	3	Empty	Empty	0		Block10	41	3	Empty	Empty	0		Block14	121	1	Empty	Empty	0
Block12	120	2	Empty	Empty	0		Block10	75	2	Empty	Empty	0		Block14	121	3	Empty	Empty	0
[truncated: 5,921 more rows]
